# Supplementary material for: NaSr(AsO4)(H2O)9: the (Sr,As) analogue of nabaphite and nastrophite
Source: Acta Crystallogr Sect E Struct Rep Online. 2009 Oct 10;65(Pt 11):i75. doi: 10.1107/S1600536809040355 (PMC2971340; doi:10.1107/S1600536809040355)
Supplement: Supplementary file 1 [file e-65-00i75-sup1.cif]

##############################################################################
###                                                                        ###
###        Electronic paper (Acta Crystallographica Section E)             ###
###                                                                        ###
##############################################################################
#                                                                            #
# This CIF contains the data in a paper accepted for publication in Acta     #
# Crystallographica Section E. It conforms to the requirements of Notes      #
# for Authors for Section E, and has been peer reviewed under the auspices   #
# of the IUCr Commission on Journals.                                        #
#                                                                            #
# Full details of the Crystallographic Information File format               #
# are given in the paper "The Crystallographic Information File (CIF):       #
# a New Standard Archive File for Crystallography" by S. R. Hall, F. H.      #
# Allen and I. D. Brown [Acta Cryst. (1991), A47, 655-685].                  #
#                                                                            #
# The current version of the core CIF dictionary is obtainable from          #
# ftp://ftp.iucr.org/pub/cif_core.dic. The current version number is 2.4.    #
#                                                                            #
# Software is freely available for graphical display of the structure(s) in  #
# this CIF.  For information consult the CIF home page http://www.iucr.org/  #
# cif/home.html                                                              #
#                                                                            #
# This file may be used for bona fide research purposes within the           #
# scientific community so long as proper attribution is given to the journal # 
# article from which it was obtained.                                        #
#                                                                            #
##############################################################################
                                             
data_I
_audit_creation_method     SHELXL-97
_chemical_name_systematic
;
sodium strontium orthoarsenate(V) nonahydrate
;
_chemical_name_common     ?
_chemical_formula_moiety     ?
_chemical_formula_sum     'As H18 Na O13 Sr'
_chemical_formula_structural     'Na Sr (As O4) (H2 O)9'
_chemical_formula_iupac     'Na Sr (As O4) (H2 O)9'
_chemical_formula_weight     411.67
_chemical_melting_point     ?
_symmetry_cell_setting     'cubic'
_symmetry_space_group_name_H-M     'P 21 3'
_symmetry_space_group_name_Hall     'P 2ac 2ab 3'
loop_
    _symmetry_equiv_pos_as_xyz
    'x, y, z'
    '-x+1/2, -y, z+1/2'
    '-x, y+1/2, -z+1/2'
    'x+1/2, -y+1/2, -z'
    'z, x, y'
    'z+1/2, -x+1/2, -y'
    '-z+1/2, -x, y+1/2'
    '-z, x+1/2, -y+1/2'
    'y, z, x'
    '-y, z+1/2, -x+1/2'
    'y+1/2, -z+1/2, -x'
    '-y+1/2, -z, x+1/2'
_cell_length_a     10.64350(10)
_cell_length_b     10.64350(10)
_cell_length_c     10.64350(10)
_cell_angle_alpha     90.00
_cell_angle_beta     90.00
_cell_angle_gamma     90.00
_cell_volume     1205.74(2)
_cell_formula_units_Z     4
_cell_measurement_reflns_used     9782
_cell_measurement_theta_min     5.749
_cell_measurement_theta_max     45.158
_cell_measurement_temperature     296(2)
_exptl_crystal_description     fragment
_exptl_crystal_colour     colourless
_exptl_crystal_size_max     0.36
_exptl_crystal_size_mid     0.24
_exptl_crystal_size_min     0.24
_exptl_crystal_density_diffrn     2.268
_exptl_crystal_density_meas     ?
_exptl_crystal_density_method     'not measured'
_exptl_crystal_F_000     816
_exptl_absorpt_coefficient_mu     7.288
_exptl_absorpt_correction_type     'multi-scan'
_exptl_absorpt_process_details     '(SADABS; Bruker, 2008)'
_exptl_absorpt_correction_T_min     0.1789
_exptl_absorpt_correction_T_max     0.2737
_exptl_special_details
;
;
_diffrn_ambient_temperature     296(2)
_diffrn_radiation_type     MoK\a
_diffrn_radiation_wavelength     0.71073
_diffrn_radiation_source     'fine-focus sealed tube'
_diffrn_radiation_monochromator     graphite
_diffrn_measurement_device_type     'Bruker APEXII CCD'
_diffrn_measurement_method     '\w and \f'
_diffrn_detector_area_resol_mean     ?
_diffrn_reflns_number     41355
_diffrn_reflns_av_R_equivalents     0.0373
_diffrn_reflns_av_sigmaI/netI     0.0273
_diffrn_reflns_theta_min     5.42
_diffrn_reflns_theta_max     45.67
_diffrn_reflns_theta_full     45.67
_diffrn_measured_fraction_theta_max     0.996
_diffrn_measured_fraction_theta_full     0.996
_diffrn_reflns_limit_h_min     -21
_diffrn_reflns_limit_h_max     21
_diffrn_reflns_limit_k_min     -20
_diffrn_reflns_limit_k_max     21
_diffrn_reflns_limit_l_min     -17
_diffrn_reflns_limit_l_max     17
_diffrn_standards_number     0
_diffrn_standards_interval_count     .
_diffrn_standards_interval_time     .
_diffrn_standards_decay_%     ?
_refine_special_details
;
Refinement of <i>F</i>^2^ against ALL reflections. The weighted <i>R</i>-factor
<i>wR</i> and goodness of fit <i>S</i> are based on <i>F</i>^2^, conventional
<i>R</i>-factors <i>R</i> are based on <i>F</i>, with <i>F</i> set to zero for
negative <i>F</i>^2^. The threshold expression of <i>F</i>^2^ >
\s(<i>F</i>^2^) is used only for calculating <i>R</i>-factors(gt) <i>etc</i>.
and is not relevant to the choice of reflections for refinement.
<i>R</i>-factors based on <i>F</i>^2^ are statistically about twice as large
as those based on <i>F</i>, and <i>R</i>- factors based on ALL data will be
even larger.
;
_reflns_number_total     3435
_reflns_number_gt     3272
_reflns_threshold_expression     I>2\s(I)
_refine_ls_structure_factor_coef     Fsqd
_refine_ls_matrix_type     full
_refine_ls_R_factor_all     0.0253
_refine_ls_R_factor_gt     0.0231
_refine_ls_wR_factor_gt     0.0555
_refine_ls_wR_factor_ref     0.0560
_refine_ls_goodness_of_fit_ref     1.066
_refine_ls_restrained_S_all     1.066
_refine_ls_number_reflns     3435
_refine_ls_number_parameters     60
_refine_ls_number_restraints     0
_refine_ls_hydrogen_treatment     noref
_refine_ls_weighting_scheme     calc
_refine_ls_weighting_details
              'w=1/[\s^2^(Fo^2^)+(0.0274P)^2^+0.5628P] where P=(Fo^2^+2Fc^2^)/3'
_atom_sites_solution_hydrogens     ?
_atom_sites_solution_primary     direct
_atom_sites_solution_secondary     difmap
_refine_ls_shift/su_max     0.001
_refine_ls_shift/su_mean     0.000
_refine_diff_density_max     1.726
_refine_diff_density_min     -1.656
_refine_ls_extinction_method     'SHELXL97 (Sheldrick, 2008)'
_refine_ls_extinction_coef     0.0147(10)
_refine_ls_extinction_expression
                                  'Fc^*^=kFc[1+0.001xFc^2^\l^3^/sin(2\q)]^-1/4^'
_refine_ls_abs_structure_details     'Flack (1983), 1537 Friedel pairs'
_refine_ls_abs_structure_Flack     -0.005(6)
loop_
    _atom_type_symbol
    _atom_type_description
    _atom_type_scat_dispersion_real
    _atom_type_scat_dispersion_imag
    _atom_type_scat_source
    'O' 'O' 0.0106 0.0060
                         'International Tables Vol C Tables 4.2.6.8 and 6.1.1.4'
    'H' 'H' 0.0000 0.0000
                         'International Tables Vol C Tables 4.2.6.8 and 6.1.1.4'
    'Na' 'Na' 0.0362 0.0249
                         'International Tables Vol C Tables 4.2.6.8 and 6.1.1.4'
    'As' 'As' 0.0499 2.0058
                         'International Tables Vol C Tables 4.2.6.8 and 6.1.1.4'
    'Sr' 'Sr' -1.5307 3.2498
                         'International Tables Vol C Tables 4.2.6.8 and 6.1.1.4'
_computing_data_collection     'APEX2 (Bruker, 2008)'
_computing_cell_refinement     'SAINT (Bruker, 2008)'
_computing_data_reduction     'SAINT (Bruker, 2008)'
_computing_structure_solution     'SHELXS97 (Sheldrick, 2008)'
_computing_structure_refinement     'SHELXL97 (Sheldrick, 2008)'
_computing_molecular_graphics     'ATOMS for Windows (Dowty, 2006)'
_computing_publication_material     'SHELXL97 (Sheldrick, 2008)'
loop_
    _atom_site_type_symbol
    _atom_site_label
    _atom_site_fract_x
    _atom_site_fract_y
    _atom_site_fract_z
    _atom_site_U_iso_or_equiv
    _atom_site_adp_type
    _atom_site_calc_flag
    _atom_site_refinement_flags
    _atom_site_occupancy
    _atom_site_disorder_assembly
    _atom_site_disorder_group
    Sr Sr 0.055001(8) 0.055001(8) 0.055001(8) 0.00459(3) Uani d S 1 . .
    As As 0.421839(11) 0.421839(11) 0.421839(11) 0.00709(4) Uani d S 1 . .
    Na Na 0.67077(6) 0.67077(6) 0.67077(6) 0.01193(15) Uani d S 1 . .
    O O1 0.39368(12) 0.07909(10) 0.35359(10) 0.01687(18) Uani d . 1 . .
    O O2 0.29270(9) 0.13067(11) 0.04892(10) 0.01519(16) Uani d . 1 . .
    O O3 0.60854(10) 0.29633(9) 0.14338(10) 0.01243(14) Uani d . 1 . .
    O O4 0.33000(13) 0.33000(13) 0.33000(13) 0.0077(3) Uiso d SP 0.60 . .
    O O5 0.4046(7) 0.3186(7) 0.3016(7) 0.0117(10) Uiso d P 0.13 . .
    O O6 0.56151(12) 0.44234(13) 0.35120(12) 0.00759(17) Uiso d P 0.60 . .
    O O7 0.5256(5) 0.3069(5) 0.3904(5) 0.0115(7) Uiso d P 0.20 . .
    O O8 0.5623(8) 0.3833(8) 0.4407(8) 0.0088(11) Uiso d P 0.10 . .
    O O9 0.5627(8) 0.3668(8) 0.4973(8) 0.0084(11) Uiso d P 0.10 . .
loop_
    _atom_site_aniso_label
    _atom_site_aniso_U_11
    _atom_site_aniso_U_22
    _atom_site_aniso_U_33
    _atom_site_aniso_U_12
    _atom_site_aniso_U_13
    _atom_site_aniso_U_23
    Sr 0.00459(3) 0.00459(3) 0.00459(3) 0.00016(2) 0.00016(2) 0.00016(2)
    As 0.00709(4) 0.00709(4) 0.00709(4) -0.00024(3) -0.00024(3) -0.00024(3)
    Na 0.01193(15) 0.01193(15) 0.01193(15) 0.00126(17) 0.00126(17) 0.00126(17)
    O1 0.0319(5) 0.0088(3) 0.0098(3) 0.0043(3) -0.0045(3) -0.0005(3)
    O2 0.0109(3) 0.0229(4) 0.0118(3) -0.0039(3) 0.0002(3) 0.0007(3)
    O3 0.0130(3) 0.0111(3) 0.0132(3) 0.0024(3) -0.0005(3) 0.0015(3)
_geom_special_details
;
All e.s.d.'s (except the e.s.d. in the dihedral angle between two l.s. planes)
are estimated using the full covariance matrix. The cell e.s.d.'s are taken
into account individually in the estimation of e.s.d.'s in distances, angles
and torsion angles; correlations between e.s.d.'s in cell parameters are only
used when they are defined by crystal symmetry. An approximate (isotropic)
treatment of cell e.s.d.'s is used for estimating e.s.d.'s involving l.s.
planes.
;
loop_
    _geom_bond_atom_site_label_1
    _geom_bond_atom_site_label_2
    _geom_bond_site_symmetry_2
    _geom_bond_distance
    _geom_bond_publ_flag
    Sr O1 10_545 2.6326(10) ?
    Sr O1 2_554 2.6326(10) y
    Sr O1 6_455 2.6326(10) ?
    Sr O2 9 2.6558(10) ?
    Sr O2 . 2.6558(10) y
    Sr O2 5 2.6558(10) ?
    Sr O3 12_554 2.6994(10) ?
    Sr O3 8_545 2.6994(10) y
    Sr O3 4_455 2.6994(10) ?
    As O8 9 1.563(8) ?
    As O8 . 1.563(8) ?
    As O8 5 1.563(8) ?
    As O6 . 1.6801(13) ?
    As O6 5 1.6801(13) ?
    As O6 9 1.6801(13) ?
    As O7 9 1.682(5) ?
    As O7 . 1.682(5) ?
    As O7 5 1.682(5) ?
    As O4 . 1.693(2) ?
    As O5 9 1.697(7) ?
    As O5 . 1.697(7) ?
    As O5 5 1.697(7) ?
    As O9 . 1.799(9) ?
    As O9 9 1.799(9) ?
    As O9 5 1.799(9) ?
    Na O3 10_656 2.3926(12) ?
    Na O3 6_566 2.3926(12) ?
    Na O3 2_665 2.3926(12) y
    Na O2 11_556 2.4086(12) ?
    Na O2 7_565 2.4086(12) y
    Na O2 3_655 2.4086(12) ?
    O4 O5 9 0.858(7) ?
    O4 O5 . 0.858(7) ?
    O4 O5 5 0.858(7) ?
    O5 O5 5 1.440(13) ?
    O5 O5 9 1.440(13) ?
    O5 O7 . 1.602(9) ?
    O6 O8 . 1.141(9) ?
    O6 O9 5 1.462(9) ?
    O6 O7 . 1.549(5) ?
    O6 O9 . 1.750(8) ?
    O7 O8 . 1.049(10) ?
    O7 O9 . 1.362(9) ?
    O8 O9 . 0.627(11) ?
    O9 O6 9 1.462(9) ?
loop_
    _geom_contact_atom_site_label_1
    _geom_contact_atom_site_label_2
    _geom_contact_distance
    _geom_contact_site_symmetry_1
    _geom_contact_site_symmetry_2
    _geom_contact_publ_flag
    O1 O5 2.558(7) . 9 y
    O1 O5 2.612(8) . . y
    O1 O9 2.623(8) . 8_645 y
    O1 O6 2.6640(17) . 3_645 y
    O1 O4 2.7667(14) . . y
    O1 O7 2.829(5) . . y
    O1 O7 2.919(5) . 8_645 y
    O2 O9 2.515(9) . 8_645 y
    O2 O6 2.7488(17) . 3_645 y
    O3 O8 2.562(9) . 8_645 y
    O3 O6 2.6949(17) . 8_645 y
    O3 O9 2.732(9) . 8_645 y
    O3 O6 2.7492(17) . . y
    O3 O5 2.757(7) . . y
    O3 O7 2.776(5) . . y
    O3 O7 2.930(5) . 8_645 y
loop_
    _geom_angle_atom_site_label_1
    _geom_angle_atom_site_label_2
    _geom_angle_atom_site_label_3
    _geom_angle_site_symmetry_1
    _geom_angle_site_symmetry_3
    _geom_angle
    _geom_angle_publ_flag
    O1 Sr O1 10_545 2_554 80.79(4) ?
    O1 Sr O1 10_545 6_455 80.79(4) ?
    O1 Sr O1 2_554 6_455 80.79(4) ?
    O1 Sr O2 10_545 9 86.96(4) ?
    O1 Sr O2 2_554 9 134.39(3) ?
    O1 Sr O2 6_455 9 140.21(3) ?
    O1 Sr O2 10_545 . 140.21(3) ?
    O1 Sr O2 2_554 . 86.96(4) ?
    O1 Sr O2 6_455 . 134.39(3) ?
    O2 Sr O2 9 . 75.03(4) ?
    O1 Sr O2 10_545 5 134.39(3) ?
    O1 Sr O2 2_554 5 140.21(3) ?
    O1 Sr O2 6_455 5 86.96(4) ?
    O2 Sr O2 9 5 75.03(4) ?
    O2 Sr O2 . 5 75.03(4) ?
    O1 Sr O3 10_545 12_554 68.72(3) ?
    O1 Sr O3 2_554 12_554 68.05(3) ?
    O1 Sr O3 6_455 12_554 138.94(4) ?
    O2 Sr O3 9 12_554 66.55(3) ?
    O2 Sr O3 . 12_554 71.58(3) ?
    O2 Sr O3 5 12_554 134.06(3) ?
    O1 Sr O3 10_545 8_545 68.05(3) ?
    O1 Sr O3 2_554 8_545 138.94(4) ?
    O1 Sr O3 6_455 8_545 68.72(3) ?
    O2 Sr O3 9 8_545 71.58(3) ?
    O2 Sr O3 . 8_545 134.06(3) ?
    O2 Sr O3 5 8_545 66.55(3) ?
    O3 Sr O3 12_554 8_545 119.9920(10)
                                     ?
    O1 Sr O3 10_545 4_455 138.94(4) ?
    O1 Sr O3 2_554 4_455 68.72(3) ?
    O1 Sr O3 6_455 4_455 68.05(3) ?
    O2 Sr O3 9 4_455 134.06(3) ?
    O2 Sr O3 . 4_455 66.55(3) ?
    O2 Sr O3 5 4_455 71.58(3) ?
    O3 Sr O3 12_554 4_455 119.9920(10)
                                     ?
    O3 Sr O3 8_545 4_455 119.9920(10)
                                    ?
    O8 As O8 9 . 99.3(4) ?
    O8 As O8 9 5 99.3(4) ?
    O8 As O8 . 5 99.3(4) ?
    O8 As O6 9 . 130.1(3) ?
    O8 As O6 5 . 69.2(3) ?
    O8 As O6 9 5 69.2(3) ?
    O8 As O6 . 5 130.1(3) ?
    O6 As O6 . 5 109.83(4) ?
    O8 As O6 . 9 69.2(3) ?
    O8 As O6 5 9 130.1(3) ?
    O6 As O6 . 9 109.83(4) ?
    O6 As O6 5 9 109.83(4) ?
    O8 As O7 . 9 124.0(4) ?
    O8 As O7 5 9 117.1(3) ?
    O6 As O7 . 9 164.45(18) ?
    O6 As O7 5 9 76.41(17) ?
    O6 As O7 9 9 54.87(18) ?
    O8 As O7 9 . 117.1(3) ?
    O8 As O7 5 . 124.0(4) ?
    O6 As O7 . . 54.87(18) ?
    O6 As O7 5 . 164.45(18) ?
    O6 As O7 9 . 76.41(17) ?
    O7 As O7 9 . 117.62(9) ?
    O8 As O7 9 5 124.0(4) ?
    O8 As O7 . 5 117.1(3) ?
    O6 As O7 . 5 76.41(17) ?
    O6 As O7 5 5 54.87(18) ?
    O6 As O7 9 5 164.45(18) ?
    O7 As O7 9 5 117.62(9) ?
    O7 As O7 . 5 117.62(9) ?
    O8 As O4 9 . 118.4(3) ?
    O8 As O4 . . 118.4(3) ?
    O8 As O4 5 . 118.4(3) ?
    O6 As O4 . . 109.11(5) ?
    O6 As O4 5 . 109.11(5) ?
    O6 As O4 9 . 109.11(5) ?
    O7 As O4 9 . 81.04(17) ?
    O7 As O4 . . 81.04(17) ?
    O7 As O4 5 . 81.04(17) ?
    O8 As O5 9 9 91.7(4) ?
    O8 As O5 . 9 115.8(4) ?
    O8 As O5 5 9 140.9(4) ?
    O6 As O5 . 9 128.5(3) ?
    O6 As O5 5 9 113.1(3) ?
    O6 As O5 9 9 80.9(3) ?
    O7 As O5 9 9 56.6(3) ?
    O7 As O5 . 9 81.6(3) ?
    O7 As O5 5 9 106.7(3) ?
    O8 As O5 9 . 140.9(4) ?
    O8 As O5 . . 91.7(4) ?
    O8 As O5 5 . 115.8(4) ?
    O6 As O5 . . 80.9(3) ?
    O6 As O5 5 . 128.5(3) ?
    O6 As O5 9 . 113.1(3) ?
    O7 As O5 9 . 106.7(3) ?
    O7 As O5 . . 56.6(3) ?
    O7 As O5 5 . 81.6(3) ?
    O5 As O5 9 . 50.2(4) ?
    O8 As O9 9 . 80.4(4) ?
    O8 As O9 5 . 108.7(4) ?
    O8 As O9 . . 19.9(4) ?
    O6 As O9 5 . 127.1(3) ?
    O6 As O9 . . 60.3(3) ?
    O6 As O9 9 . 49.6(3) ?
    O7 As O9 9 . 104.4(3) ?
    O7 As O9 . . 45.9(3) ?
    O7 As O9 5 . 134.8(3) ?
    O4 As O9 . . 123.4(3) ?
    O5 As O9 9 . 110.0(4) ?
    O5 As O9 . . 102.5(4) ?
    O5 As O9 5 . 152.0(4) ?
    O8 As O9 9 9 19.9(4) ?
    O8 As O9 5 9 80.4(4) ?
    O8 As O9 . 9 108.7(4) ?
    O6 As O9 5 9 49.6(3) ?
    O6 As O9 . 9 127.1(3) ?
    O6 As O9 9 9 60.3(3) ?
    O7 As O9 9 9 45.9(3) ?
    O7 As O9 . 9 134.8(3) ?
    O7 As O9 5 9 104.4(3) ?
    O4 As O9 . 9 123.4(3) ?
    O5 As O9 9 9 102.5(4) ?
    O5 As O9 . 9 152.0(4) ?
    O5 As O9 5 9 110.0(4) ?
    O9 As O9 . 9 92.6(4) ?
    O8 As O9 9 5 108.7(4) ?
    O8 As O9 5 5 19.9(4) ?
    O8 As O9 . 5 80.4(4) ?
    O6 As O9 5 5 60.3(3) ?
    O6 As O9 . 5 49.6(3) ?
    O6 As O9 9 5 127.1(3) ?
    O7 As O9 9 5 134.8(3) ?
    O7 As O9 . 5 104.4(3) ?
    O7 As O9 5 5 45.9(3) ?
    O4 As O9 . 5 123.4(3) ?
    O5 As O9 9 5 152.0(4) ?
    O5 As O9 . 5 110.0(4) ?
    O5 As O9 5 5 102.5(4) ?
    O9 As O9 . 5 92.6(4) ?
    O9 As O9 9 5 92.6(4) ?
    O3 Na O3 10_656 6_566 89.64(5) ?
    O3 Na O3 10_656 2_665 89.65(5) ?
    O3 Na O3 6_566 2_665 89.64(5) ?
    O3 Na O2 10_656 11_556 75.47(4) ?
    O3 Na O2 6_566 11_556 155.21(3) ?
    O3 Na O2 2_665 11_556 109.62(4) ?
    O3 Na O2 10_656 7_565 109.62(4) ?
    O3 Na O2 6_566 7_565 75.47(4) ?
    O3 Na O2 2_665 7_565 155.21(3) ?
    O2 Na O2 11_556 7_565 90.76(5) ?
    O3 Na O2 10_656 3_655 155.21(3) ?
    O3 Na O2 6_566 3_655 109.62(4) ?
    O3 Na O2 2_665 3_655 75.47(4) ?
    O2 Na O2 11_556 3_655 90.76(5) ?
    O2 Na O2 7_565 3_655 90.76(5) ?
    Na O2 Sr 3_645 . 103.37(4) ?
    Na O3 Sr 2_664 4 102.52(4) ?
data_global
_journal_date_recd_electronic     2009-10-01
_journal_date_accepted     2009-10-03
_journal_name_full     'Acta Crystallographica, Section E'
_journal_year     2009
_journal_volume     65
_journal_issue     11
_journal_page_first     i75
_journal_page_last     i75
_journal_paper_category     QI
_journal_coeditor_code     FJ2248
_publ_contact_author_name
;
Matthias Weil
;
_publ_contact_author_address
;
Institute for Chemical Technologies and Analytics
Division of Structural Chemistry
Vienna University of Technology
Getreidemarkt 9/164-SC
A-1060 Vienna
Austria
;
_publ_contact_author_email     'mweil@mail.zserv.tuwien.ac.at'
_publ_contact_author_fax     '+43 1 58801 17199'
_publ_contact_author_phone     '+43 1 58801 17122'
_publ_section_title
;
NaSr(AsO~4~)(H~2~O)~9~: the (Sr,As) analogue of nabaphite and nastrophite
;
loop_
    _publ_author_name
    _publ_author_address
    'Weil, Matthias'
;
Institute for Chemical Technologies and Analytics
Division of Structural Chemistry
Vienna University of Technology
Getreidemarkt 9/164-SC
A-1060 Vienna
Austria
;
