# Supplementary material for: NaSr(AsO4)(H2O)9: the (Sr,As) analogue of nabaphite and nastrophite
Source: Acta Crystallogr Sect E Struct Rep Online. 2009 Oct 10;65(Pt 11):i75. doi: 10.1107/S1600536809040355 (PMC2971340; doi:10.1107/S1600536809040355)
Supplement: Supplementary file 2 [file e-65-00i75-Isup2.hkl]

# 
# h,k,l, Fc-squared, Fo-squared, sigma(Fo-squared) and status flag 
# 
data_I
_shelx_title ' mw_hunt7_0m in P2(1)3' 
_shelx_refln_list_code          4 
_shelx_F_calc_maximum      210.30 
_exptl_crystal_F_000       816.00 
_reflns_d_resolution_high  0.4968 
 
loop_ 
 _symmetry_equiv_pos_as_xyz 
 'x, y, z' 
 '-x+1/2, -y, z+1/2' 
 '-x, y+1/2, -z+1/2' 
 'x+1/2, -y+1/2, -z' 
 'z, x, y' 
 'z+1/2, -x+1/2, -y' 
 '-z+1/2, -x, y+1/2' 
 '-z, x+1/2, -y+1/2' 
 'y, z, x' 
 '-y, z+1/2, -x+1/2' 
 'y+1/2, -z+1/2, -x' 
 '-y+1/2, -z, x+1/2' 
 
_cell_length_a    10.6435 
_cell_length_b    10.6435 
_cell_length_c    10.6435 
_cell_angle_alpha  90.000 
_cell_angle_beta   90.000 
_cell_angle_gamma  90.000 
 
_shelx_F_squared_multiplier     1.000 
 
loop_ 
 _refln_index_h 
 _refln_index_k 
 _refln_index_l 
 _refln_F_squared_calc 
 _refln_F_squared_meas 
 _refln_F_squared_sigma 
 _refln_observed_status 
  -2   2   2     4034.72     4544.38    222.41 o 
  -1   2   2     8852.20     8177.50    290.22 o 
   0   2   2    11026.36    10647.57    531.50 o 
   1   2   2     8812.33     8277.74    334.75 o 
   2   2   2     3786.57     4333.43    221.57 o 
   1   0   3      476.79      342.85     18.42 o 
   2   0   3     2598.04     2392.58     76.01 o 
  -2   1   3    14864.30    14142.02    430.86 o 
  -1   1   3     4723.81     5005.87    166.73 o 
   0   1   3       39.34       74.77      5.56 o 
   1   1   3     4209.34     4399.37    165.71 o 
   2   1   3    15812.62    15825.58    418.17 o 
  -2   2   3     4205.98     5031.66    128.07 o 
   0   2   3     6131.15     7124.17    251.61 o 
   2   2   3     3687.21     4518.69    125.51 o 
  -3   3   3    27473.22    26892.01   1326.65 o 
  -2   3   3     4051.37     4494.96    132.82 o 
  -1   3   3     8916.74     9603.07    304.42 o 
   0   3   3    11116.29    12503.43    287.71 o 
   1   3   3     8878.22     9650.27    221.57 o 
   2   3   3     4142.37     4673.39    119.47 o 
   3   3   3    27940.63    26382.63   1048.72 o 
   0   0   4    18004.33    18448.20   1023.77 o 
   1   0   4    13299.94    15805.68    689.95 o 
   2   0   4     1170.88     1129.15     29.74 o 
   3   0   4      404.84      385.46      9.42 o 
  -3   1   4     8678.73     9152.56    225.70 o 
  -2   1   4    11407.63    11289.46    324.48 o 
  -1   1   4      494.92      433.60     12.23 o 
   0   1   4    44226.81    42943.08   1214.07 o 
   1   1   4      431.73      358.76     13.31 o 
   2   1   4    11034.42    11241.43    276.57 o 
   3   1   4     9693.47    10366.64    187.27 o 
  -3   2   4      805.71      876.50     28.09 o 
  -2   2   4      480.21      538.81     14.96 o 
   0   2   4     1501.99     1902.75     44.24 o 
   1   2   4      348.26      493.35     14.29 o 
   2   2   4      438.71      504.79     12.89 o 
   3   2   4     1049.27     1148.53     19.33 o 
  -3   3   4     7687.53     7823.26    155.55 o 
  -2   3   4     8365.75     8371.19    163.07 o 
  -1   3   4    15881.60    15615.89    296.40 o 
   0   3   4     1731.58     1363.50     25.15 o 
   1   3   4    14836.73    14650.22    275.25 o 
   2   3   4     8900.20     8921.54    162.25 o 
   3   3   4     8342.20     8630.58    144.18 o 
  -4   4   4     1273.42     1533.84     39.64 o 
  -3   4   4     2579.27     2665.17     46.87 o 
  -2   4   4      439.36      479.05      8.81 o 
  -1   4   4     1143.03     1326.83     25.39 o 
   0   4   4     1106.46     1310.98     21.52 o 
   1   4   4     1271.65     1480.17     22.55 o 
   2   4   4      361.16      393.53      8.14 o 
   3   4   4     2904.49     2992.87     46.79 o 
   4   4   4      949.56     1179.03     42.84 o 
   1   0   5     3665.59     4130.16    108.34 o 
   2   0   5    11811.24    11209.85    202.79 o 
   3   0   5     4908.89     5073.73     85.87 o 
   4   0   5     2511.77     2431.75     37.28 o 
  -4   1   5    25948.56    25011.41    440.14 o 
  -3   1   5     2029.15     2088.91    102.97 o 
  -2   1   5    14806.89    14214.89    287.29 o 
  -1   1   5     3178.56     3285.33     74.95 o 
   0   1   5     2889.18     3256.34     67.07 o 
   1   1   5     2789.76     2917.82     63.15 o 
   2   1   5    15260.11    15074.25    257.92 o 
   3   1   5     2863.79     2830.51     51.45 o 
   4   1   5    25909.78    25135.64    379.01 o 
  -4   2   5     3360.91     3456.74     58.09 o 
  -3   2   5    11308.29    11330.09    186.36 o 
  -2   2   5     1617.47     1773.68     52.29 o 
  -1   2   5     3769.21     3713.90     68.49 o 
   0   2   5     7905.30     7404.34    118.41 o 
   1   2   5     4155.54     4091.41     68.32 o 
   2   2   5     2244.97     2404.80     44.55 o 
   3   2   5    10471.00    10470.96    172.17 o 
   4   2   5     3405.72     3524.84     54.49 o 
  -4   3   5      405.81      400.26      7.58 o 
  -3   3   5    12903.69    12709.12    189.71 o 
  -2   3   5     4792.00     4842.80     81.79 o 
  -1   3   5     2453.47     2558.55     45.21 o 
   0   3   5     3729.77     3515.81     56.53 o 
   1   3   5     2759.12     2868.61     43.92 o 
   2   3   5     4653.27     4715.01     72.52 o 
   3   3   5    11363.44    10926.47    181.46 o 
  -4   4   5     2198.37     2113.00     35.54 o 
  -3   4   5     5789.98     5788.77     83.73 o 
  -2   4   5     2058.32     2143.57     35.35 o 
  -1   4   5     5296.01     5789.28     89.31 o 
   0   4   5      238.50      273.20      5.81 o 
   1   4   5     4901.99     5312.99     82.09 o 
   2   4   5     1835.53     1960.26     32.24 o 
   3   4   5     4963.73     4952.34     80.69 o 
   4   4   5     2503.50     2395.59     34.68 o 
  -5   5   5    14894.12    14632.55    414.25 o 
  -4   5   5      979.58     1055.12     17.61 o 
  -3   5   5    13873.13    14167.54    219.85 o 
  -2   5   5     2649.25     2762.02     46.53 o 
  -1   5   5     2363.18     2550.41     36.23 o 
   0   5   5      546.60      664.03     11.07 o 
   1   5   5     1781.14     1959.63     33.35 o 
   2   5   5     2835.25     2970.50     42.79 o 
   3   5   5    14584.07    14877.16    208.74 o 
   4   5   5     1076.37     1142.87     17.62 o 
   5   5   5    15446.55    15181.39    410.08 o 
   0   0   6    12879.12    13000.01    292.13 o 
   1   0   6       59.86       96.64      3.76 o 
   2   0   6     7160.07     7045.23    127.00 o 
   3   0   6     2699.11     2847.19     43.13 o 
   4   0   6       39.20       56.12      2.62 o 
   5   0   6     6999.90     6754.25     97.39 o 
  -5   1   6      330.76      307.52      7.41 o 
  -4   1   6     1411.07     1337.14     25.42 o 
  -3   1   6     5411.82     5702.71     91.70 o 
  -2   1   6     3538.46     3496.06     60.63 o 
  -1   1   6     3127.85     3145.85     48.85 o 
   0   1   6     9407.52     8853.67    136.91 o 
   1   1   6     2516.25     2551.20     51.45 o 
   2   1   6     3653.13     3651.01     58.74 o 
   3   1   6     4847.91     5177.50     81.77 o 
   4   1   6     1632.15     1553.93     22.17 o 
   5   1   6      415.73      412.50      6.88 o 
  -5   2   6     7481.29     7532.99    117.45 o 
  -4   2   6     1585.05     1739.38     34.66 o 
  -3   2   6     1259.21     1239.07     21.03 o 
  -2   2   6     1755.95     1810.64     35.11 o 
  -1   2   6     8916.47     8610.88    148.46 o 
   0   2   6     9616.14     9300.68    140.93 o 
   1   2   6     9720.22     9500.77    145.27 o 
   2   2   6     1332.67     1362.97     25.32 o 
   3   2   6     1240.59     1289.04     19.89 o 
   4   2   6     2042.06     2228.65     30.43 o 
   5   2   6     7243.92     7118.87    110.68 o 
  -5   3   6       64.38       78.01      3.29 o 
  -4   3   6     1017.99     1051.09     17.68 o 
  -3   3   6     3924.59     4251.01     69.89 o 
  -2   3   6     2309.81     2279.42     40.04 o 
  -1   3   6     4679.45     4896.80     82.23 o 
   0   3   6      954.62     1023.55     16.70 o 
   1   3   6     5134.83     5314.89     82.08 o 
   2   3   6     2684.64     2670.09     37.29 o 
   3   3   6     4053.20     4386.87     67.57 o 
   4   3   6     1026.23     1082.44     17.16 o 
   5   3   6       84.15      101.17      3.59 o 
  -5   4   6     6082.88     6053.10     88.57 o 
  -4   4   6     2350.00     2582.95     38.35 o 
  -3   4   6      646.03      679.73     12.87 o 
  -1   4   6    10679.93    10815.50    176.84 o 
   0   4   6     1419.84     1403.81     22.61 o 
   1   4   6    10974.83    11163.55    159.64 o 
   2   4   6      493.88      566.06      9.82 o 
   3   4   6      819.70      871.00     12.35 o 
   4   4   6     2145.02     2365.86     37.00 o 
   5   4   6     5288.00     5248.32     85.15 o 
  -5   5   6     1010.98      998.84     15.84 o 
  -4   5   6       49.66       67.46      3.42 o 
  -3   5   6     7022.02     7170.27    113.77 o 
  -2   5   6      844.97      957.77     13.94 o 
  -1   5   6     2856.38     3107.09     51.13 o 
   0   5   6      644.08      780.67     12.96 o 
   1   5   6     3303.71     3555.82     48.83 o 
   2   5   6      640.21      736.74     13.50 o 
   3   5   6     7303.60     7372.92    102.66 o 
   4   5   6      103.92      116.58      3.95 o 
   5   5   6      757.43      756.87     15.56 o 
  -6   6   6     3269.77     3486.09    103.52 o 
  -5   6   6      587.95      585.59     10.61 o 
  -4   6   6     4622.21     4737.14     66.44 o 
  -3   6   6      395.80      459.28      8.87 o 
  -2   6   6     3794.71     3821.35     55.34 o 
  -1   6   6     1626.41     1644.69     25.68 o 
   0   6   6     9549.95     9413.32    135.67 o 
   1   6   6     1525.07     1543.66     23.76 o 
   2   6   6     3376.12     3422.02     53.68 o 
   3   6   6      263.71      313.39      7.72 o 
   4   6   6     3908.01     3952.42     64.21 o 
   5   6   6      445.82      469.32     10.93 o 
   6   6   6     3577.97     3840.09    102.54 o 
   1   0   7     4868.71     4961.95     81.75 o 
   2   0   7     3819.88     4157.67     66.08 o 
   3   0   7      660.35      708.26     11.83 o 
   4   0   7    18292.44    18779.23    269.42 o 
   5   0   7      621.83      558.11      9.58 o 
   6   0   7     7571.36     7583.96    111.88 o 
  -6   1   7     1456.20     1513.09     45.59 o 
  -5   1   7     3174.03     3280.38     49.60 o 
  -4   1   7     1561.03     1597.53     25.23 o 
  -3   1   7     1645.67     1739.99     33.39 o 
  -2   1   7     1166.51     1180.20     26.44 o 
  -1   1   7      143.21      141.28      3.51 o 
   0   1   7      403.66      395.90      7.15 o 
   1   1   7       97.68       98.52      3.32 o 
   2   1   7      826.85      878.81     15.64 o 
   3   1   7     1182.45     1329.50     22.82 o 
   4   1   7     1599.04     1640.75     24.68 o 
   5   1   7     2981.43     3075.54     45.01 o 
   6   1   7     2077.18     2039.63     30.20 o 
  -6   2   7     4881.80     4866.69     79.31 o 
  -5   2   7    14151.12    13614.87    213.79 o 
  -4   2   7     9265.81     9404.38    147.64 o 
  -3   2   7    10158.93    10555.91    160.69 o 
  -2   2   7     5949.25     6021.17     94.75 o 
  -1   2   7     3600.80     3892.19     63.53 o 
   0   2   7     7967.20     8204.49    117.98 o 
   1   2   7     3924.70     4244.38     60.58 o 
   2   2   7     6118.50     6233.79     92.72 o 
   3   2   7    10135.45    10667.11    160.23 o 
   4   2   7     9289.75     9518.86    139.80 o 
   5   2   7    14299.86    13823.63    202.47 o 
   6   2   7     5264.96     5260.48     75.47 o 
  -6   3   7     1873.60     1866.48     31.11 o 
  -5   3   7     1459.07     1519.85     24.24 o 
  -4   3   7      534.91      593.71     10.14 o 
  -3   3   7     1461.37     1458.96     38.32 o 
  -2   3   7       28.55       42.23      2.74 o 
  -1   3   7      336.89      403.87      7.66 o 
   0   3   7     1019.05      983.63     15.49 o 
   1   3   7      376.06      439.87      7.93 o 
   2   3   7       19.17       22.33      2.55 o 
   3   3   7      988.45     1047.98     22.85 o 
   4   3   7      438.80      483.26      9.50 o 
   5   3   7     1471.60     1527.59     23.57 o 
   6   3   7     2140.68     2112.77     31.15 o 
  -6   4   7      202.75      223.88      6.13 o 
  -5   4   7     9026.76     8955.51    139.41 o 
  -4   4   7     1553.64     1604.12     24.76 o 
  -3   4   7    13681.99    13697.80    200.39 o 
  -2   4   7     1051.84     1048.07     17.27 o 
  -1   4   7     2498.08     2554.50     38.26 o 
   0   4   7     7827.81     7712.32    114.50 o 
   1   4   7     2467.40     2527.85     37.32 o 
   2   4   7     1133.91     1092.40     16.14 o 
   3   4   7    13408.13    13443.36    198.55 o 
   4   4   7     1394.63     1420.41     23.22 o 
   5   4   7     9490.50     9335.68    135.01 o 
  -6   5   7       43.65       61.51      4.43 o 
  -5   5   7     1882.57     1864.29     31.48 o 
  -4   5   7      622.06      691.17     12.78 o 
  -3   5   7     2805.74     2859.04     41.22 o 
  -2   5   7     2361.71     2201.37     32.99 o 
  -1   5   7     1333.76     1460.13     20.56 o 
   0   5   7      338.17      262.58      5.99 o 
   1   5   7     1166.56     1256.31     19.58 o 
   2   5   7     1816.42     1665.12     28.54 o 
   3   5   7     2451.09     2505.76     39.04 o 
   4   5   7      717.96      784.82     12.58 o 
   5   5   7     2029.88     2028.43     30.44 o 
   6   5   7       32.33       50.43      4.77 o 
  -6   6   7     1999.82     2028.21     35.24 o 
  -5   6   7     3708.06     3706.50     60.13 o 
  -4   6   7     6599.42     6666.12    102.02 o 
  -3   6   7     3394.89     3406.93     54.46 o 
  -2   6   7     4568.14     4605.50     71.84 o 
  -1   6   7     2087.24     2048.48     29.89 o 
   0   6   7      871.17      827.60     13.64 o 
   1   6   7     1922.21     1874.62     29.16 o 
   2   6   7     5091.81     5047.45     69.98 o 
   3   6   7     3383.40     3367.08     49.31 o 
   4   6   7     6420.56     6410.02    101.65 o 
   5   6   7     3924.59     3901.30     59.81 o 
   6   6   7     2167.22     2181.20     34.93 o 
  -7   7   7      118.19      109.98     10.93 o 
  -6   7   7     2656.62     2646.03     44.25 o 
  -5   7   7     3077.75     3026.08     55.96 o 
  -3   7   7     2232.29     2192.39     37.45 o 
  -2   7   7     1909.43     1917.69     29.31 o 
  -1   7   7      368.08      321.27     11.44 o 
   0   7   7      477.80      524.93     10.09 o 
   1   7   7      224.77      198.14      5.38 o 
   2   7   7     1742.37     1698.57     28.27 o 
   3   7   7     2569.59     2506.22     36.71 o 
   4   7   7      341.83      330.07      8.10 o 
   5   7   7     3700.25     3618.72     52.83 o 
   6   7   7     2695.16     2683.87     42.65 o 
   7   7   7      114.57      106.40     10.70 o 
   0   0   8    25386.24    26338.29    591.34 o 
   1   0   8      439.84      366.46      8.22 o 
   2   0   8     3464.35     3386.85     55.94 o 
   3   0   8     6782.68     6608.06    104.88 o 
   4   0   8      904.61      912.32     15.15 o 
   5   0   8     6285.12     6303.06     95.14 o 
   6   0   8     2094.10     2131.26     33.14 o 
   7   0   8        2.11        8.77      3.95 o 
  -7   1   8     3056.76     3073.59     48.66 o 
  -6   1   8      880.64      814.65     17.54 o 
  -5   1   8     3048.41     3030.76     41.06 o 
  -4   1   8      565.16      562.04     10.79 o 
  -2   1   8     1573.01     1690.59     28.19 o 
  -1   1   8      118.18      142.26      4.20 o 
   0   1   8      672.14      731.57     12.02 o 
   1   1   8      136.52      162.55      4.28 o 
   2   1   8     1687.12     1835.97     25.60 o 
   3   1   8      264.28      308.21      6.89 o 
   4   1   8      740.45      717.70     11.12 o 
   5   1   8     2736.56     2694.82     42.92 o 
   6   1   8     1179.13     1103.91     15.90 o 
   7   1   8     2934.48     2908.73     45.88 o 
  -7   2   8     4091.04     4107.74     64.12 o 
  -6   2   8     2999.70     2975.23     48.58 o 
  -5   2   8     3452.71     3388.95     49.54 o 
  -4   2   8     1857.04     1831.75     33.70 o 
  -3   2   8     3631.65     3587.82     53.46 o 
  -2   2   8     7978.70     7846.00    120.23 o 
  -1   2   8    12483.57    12754.17    187.75 o 
   0   2   8    10598.58    10669.44    157.28 o 
   1   2   8    11972.50    12183.22    182.36 o 
   2   2   8     8618.00     8542.76    115.40 o 
   3   2   8     3440.91     3421.78     53.22 o 
   4   2   8     2196.21     2215.88     29.74 o 
   5   2   8     2929.84     2874.90     46.70 o 
   6   2   8     3146.25     3161.49     46.25 o 
   7   2   8     4071.61     4029.39     63.85 o 
  -7   3   8      816.16      860.32     15.67 o 
  -6   3   8     1245.50     1265.11     23.03 o 
  -5   3   8      950.24      980.08     18.10 o 
  -3   3   8      832.62      823.39     16.49 o 
  -2   3   8       81.55       50.19      3.23 o 
  -1   3   8       74.69       63.10      3.09 o 
   0   3   8     2190.90     2143.35     31.68 o 
   1   3   8       53.71       56.50      3.07 o 
   2   3   8      137.48      108.75      4.05 o 
   3   3   8      983.34      997.07     15.25 o 
   4   3   8      410.46      406.97      8.45 o 
   5   3   8     1044.03     1078.16     17.14 o 
   6   3   8     1295.51     1306.95     21.00 o 
   7   3   8      587.01      623.56     13.08 o 
  -7   4   8     4341.60     4482.91     79.45 o 
  -6   4   8      292.69      295.57      8.69 o 
  -5   4   8     2221.39     2125.72     32.68 o 
  -4   4   8     7741.91     7462.67    113.61 o 
  -3   4   8      607.64      575.17     11.62 o 
  -2   4   8     5704.51     5437.81     81.40 o 
  -1   4   8    11796.59    11811.68    172.63 o 
   0   4   8      747.72      789.61     12.71 o 
   1   4   8    11581.08    11585.30    164.13 o 
   2   4   8     5795.54     5524.74     76.02 o 
   3   4   8      867.43      810.97     14.80 o 
   4   4   8     7688.06     7463.41    115.83 o 
   5   4   8     1999.80     1927.91     31.68 o 
   6   4   8      350.66      355.12      8.17 o 
   7   4   8     4727.63     4772.11     71.07 o 
  -7   5   8       34.31       43.12      5.96 o 
  -6   5   8     3065.61     3221.15     51.41 o 
  -5   5   8       27.39       46.49      4.25 o 
  -4   5   8     1262.37     1308.21     19.46 o 
  -3   5   8     1367.69     1408.22     23.10 o 
  -2   5   8     2510.81     2396.83     36.26 o 
  -1   5   8      584.09      629.38     11.24 o 
   0   5   8      406.71      392.24      7.80 o 
   1   5   8      706.58      752.43     11.16 o 
   2   5   8     2508.87     2397.30     34.56 o 
   3   5   8     1434.50     1484.73     22.47 o 
   4   5   8     1059.14     1053.24     19.20 o 
   5   5   8       33.39       46.22      4.23 o 
   6   5   8     2472.31     2588.97     42.89 o 
   7   5   8       97.93      112.05      5.53 o 
  -7   6   8     2848.73     2871.62     46.26 o 
  -6   6   8     3109.25     3165.21     50.38 o 
  -5   6   8      861.76      929.10     16.61 o 
  -4   6   8      965.61      973.33     16.65 o 
  -3   6   8     3718.68     3722.75     56.37 o 
  -2   6   8     3102.48     3129.39     45.61 o 
  -1   6   8     3794.45     3770.02     62.18 o 
   0   6   8     4744.08     4799.35     73.77 o 
   1   6   8     4601.37     4566.78     60.88 o 
   2   6   8     2966.10     2927.14     44.24 o 
   3   6   8     3526.65     3459.34     53.33 o 
   4   6   8      872.02      877.64     15.87 o 
   5   6   8      785.59      858.78     16.22 o 
   6   6   8     2910.43     2952.19     48.52 o 
   7   6   8     2426.10     2415.28     40.91 o 
  -7   7   8     2297.83     2381.55     41.03 o 
  -6   7   8     1732.69     1758.37     46.02 o 
  -5   7   8      854.91      874.37     17.96 o 
  -4   7   8     2534.13     2635.32     39.85 o 
  -3   7   8       87.02       98.56      5.72 o 
  -2   7   8     1329.60     1334.44     24.63 o 
  -1   7   8     1212.28     1181.27     21.64 o 
   0   7   8      351.32      333.07      8.19 o 
   1   7   8     1428.80     1401.16     21.12 o 
   2   7   8     1553.69     1548.08     23.33 o 
   3   7   8       18.46       24.36      4.01 o 
   4   7   8     2298.67     2344.21     39.89 o 
   5   7   8      980.70      994.17     17.12 o 
   6   7   8     1242.50     1283.09     23.40 o 
   7   7   8     2426.30     2502.87     39.60 o 
  -8   8   8     3953.61     3989.99    119.67 o 
  -7   8   8       31.84       36.29      6.73 o 
  -6   8   8     1619.43     1641.99     30.56 o 
  -5   8   8     2076.92     2186.81     37.50 o 
  -4   8   8      500.15      493.19     12.30 o 
  -3   8   8     2142.00     2180.29     36.32 o 
  -2   8   8     2459.46     2436.74     40.83 o 
  -1   8   8       97.48       92.78      5.30 o 
   0   8   8     6328.01     6428.78    103.66 o 
   1   8   8      202.40      199.39     10.13 o 
   2   8   8     2575.55     2515.85     38.57 o 
   3   8   8     2073.70     2070.94     34.38 o 
   4   8   8      576.11      560.39     11.80 o 
   5   8   8     2104.53     2179.98     35.56 o 
   6   8   8     1628.48     1660.08     27.10 o 
   7   8   8       32.68       42.49      6.28 o 
   8   8   8     4324.07     4391.38    110.12 o 
   1   0   9     1726.17     1693.09     29.91 o 
   2   0   9     5291.89     5232.46     86.01 o 
   3   0   9      421.60      521.63     10.75 o 
   4   0   9    13035.53    13012.32    206.04 o 
   5   0   9      904.69      915.61     16.06 o 
   6   0   9     1223.33     1201.59     20.26 o 
   7   0   9     2638.00     2549.74     43.11 o 
   8   0   9      245.02      227.98      7.44 o 
  -8   1   9     1546.44     1528.00     26.34 o 
  -7   1   9     1059.11     1050.68     17.20 o 
  -6   1   9       76.93       88.59      4.09 o 
  -5   1   9      278.26      266.00      6.61 o 
  -4   1   9     2235.97     2134.91     36.07 o 
  -3   1   9     3927.27     3843.03     60.90 o 
  -2   1   9     4941.70     4761.60     85.17 o 
  -1   1   9     1891.76     1887.33     29.92 o 
   0   1   9     1674.00     1721.05     28.50 o 
   1   1   9     1573.43     1619.70     28.81 o 
   2   1   9     5794.05     5566.79     76.98 o 
   3   1   9     3839.82     3722.63     59.09 o 
   4   1   9     2350.29     2258.73     35.98 o 
   5   1   9      199.84      199.51      6.07 o 
   6   1   9       42.21       54.39      4.64 o 
   7   1   9      688.21      690.56     43.39 o 
   8   1   9     1647.63     1644.96     28.79 o 
  -8   2   9     1339.54     1312.79     23.46 o 
  -7   2   9     2572.63     2540.15     41.54 o 
  -6   2   9     3025.63     3030.73     50.27 o 
  -5   2   9     2625.22     2681.32     40.84 o 
  -4   2   9     2548.05     2623.49     45.66 o 
  -3   2   9     1933.50     1957.16     29.81 o 
  -2   2   9     3805.06     3891.22     60.89 o 
  -1   2   9     3988.59     3944.88     56.84 o 
   0   2   9     3701.02     3806.38     56.65 o 
   1   2   9     3512.10     3503.98     56.65 o 
   2   2   9     4103.56     4142.25     58.18 o 
   3   2   9     1806.58     1861.77     29.05 o 
   4   2   9     2849.09     2969.40     43.14 o 
   5   2   9     2323.38     2420.58     39.47 o 
   6   2   9     3437.18     3491.92     50.32 o 
   7   2   9     2713.38     2651.46     42.56 o 
   8   2   9     1399.92     1370.03     23.52 o 
  -8   3   9     1466.28     1483.00     28.61 o 
  -7   3   9      920.47      924.89     18.74 o 
  -6   3   9       34.83       41.19      4.58 o 
  -5   3   9     1553.13     1539.80     29.80 o 
  -4   3   9      424.49      428.09     10.24 o 
  -3   3   9     3908.84     3757.90     59.83 o 
  -2   3   9      823.09      788.99     12.94 o 
  -1   3   9     3374.06     3336.60     51.18 o 
   0   3   9     2658.02     2768.89     41.58 o 
   1   3   9     3407.72     3366.19     51.21 o 
   2   3   9      716.96      696.57     12.28 o 
   3   3   9     2941.54     2908.29     50.98 o 
   4   3   9      508.32      533.13      9.81 o 
   5   3   9     1867.73     1881.14     27.48 o 
   6   3   9      100.44       99.49      5.32 o 
   7   3   9     1134.70     1133.11     17.90 o 
   8   3   9     1484.17     1497.68     25.20 o 
  -8   4   9      773.45      746.44     17.28 o 
  -7   4   9      360.79      319.51     10.19 o 
  -6   4   9     3198.73     3136.94     53.09 o 
  -5   4   9     6379.45     6338.34    107.29 o 
  -4   4   9      602.39      618.86     14.04 o 
  -3   4   9     5288.27     5438.29     88.00 o 
  -2   4   9     1668.55     1629.14     26.15 o 
   0   4   9     3912.45     3577.81     53.68 o 
   1   4   9      226.43      211.58      5.33 o 
   2   4   9     1627.15     1591.64     23.74 o 
   3   4   9     5352.85     5533.42     85.54 o 
   4   4   9      878.01      889.36     17.50 o 
   5   4   9     6641.48     6647.48    101.20 o 
   6   4   9     3213.47     3150.52     48.65 o 
   7   4   9      530.87      509.90     10.87 o 
   8   4   9      854.02      810.55     15.71 o 
  -8   5   9     2077.73     2089.34     38.48 o 
  -7   5   9       95.08       95.98      6.47 o 
  -6   5   9      333.17      320.30      9.24 o 
  -5   5   9      457.02      483.62     11.74 o 
  -4   5   9     1245.79     1342.16     22.55 o 
  -3   5   9     1041.23     1075.56     19.45 o 
  -2   5   9     4150.61     4147.74     65.45 o 
  -1   5   9      518.81      546.23     11.56 o 
   0   5   9     1568.84     1520.55     25.01 o 
   1   5   9      597.01      612.76     11.04 o 
   2   5   9     4042.58     3979.46     59.12 o 
   3   5   9     1171.49     1238.96     20.15 o 
   4   5   9     1079.62     1164.15     21.65 o 
   5   5   9      453.95      477.48     11.01 o 
   6   5   9      411.43      413.67      9.42 o 
   7   5   9      147.99      164.34      6.64 o 
   8   5   9     1493.42     1523.35     29.80 o 
  -8   6   9       63.95       51.42      7.41 o 
  -7   6   9     2476.83     2391.08     46.62 o 
  -6   6   9      593.71      560.13     12.82 o 
  -5   6   9     3687.13     3605.95     61.73 o 
  -4   6   9      496.27      528.87     12.88 o 
  -3   6   9     4083.21     4171.06     67.22 o 
  -2   6   9     2106.01     2043.36     32.96 o 
  -1   6   9     2319.08     2294.81     34.58 o 
   0   6   9      106.28      102.09      4.33 o 
   1   6   9     1996.44     1997.22     33.60 o 
   2   6   9     2010.64     1937.61     30.43 o 
   3   6   9     4130.13     4181.41     62.11 o 
   4   6   9      644.71      669.54     12.41 o 
   5   6   9     3846.48     3787.84     59.94 o 
   6   6   9      653.43      627.99     13.63 o 
   7   6   9     2981.56     2905.90     45.25 o 
   8   6   9       58.35       53.17      6.76 o 
  -8   7   9     1982.09     2038.88     36.74 o 
  -7   7   9     1068.32     1065.40     22.46 o 
  -6   7   9      211.84      211.72      8.04 o 
  -5   7   9      183.06      178.36      7.05 o 
  -4   7   9     3462.54     3476.00     52.96 o 
  -3   7   9      260.44      271.58      7.53 o 
  -2   7   9     5057.53     4970.58     72.67 o 
  -1   7   9     2424.72     2338.41     39.23 o 
   0   7   9     3583.72     3436.73     54.64 o 
   1   7   9     2522.32     2409.94     38.20 o 
   2   7   9     4171.04     4051.34     68.22 o 
   3   7   9      240.98      251.99      6.96 o 
   4   7   9     3076.89     3035.46     51.59 o 
   5   7   9      232.98      227.89      7.21 o 
   6   7   9      192.80      201.67      7.39 o 
   7   7   9     1202.40     1173.42     20.47 o 
   8   7   9     1652.18     1699.89     30.87 o 
  -8   8   9      243.52      231.14     10.52 o 
  -7   8   9     1647.72     1600.54     29.95 o 
  -6   8   9     2500.49     2390.08     45.82 o 
  -5   8   9      240.71      266.11      9.35 o 
  -4   8   9     2723.91     2707.08     46.82 o 
  -3   8   9      124.64      116.29      6.43 o 
  -2   8   9     2663.63     2705.53     43.26 o 
  -1   8   9      776.09      771.25     16.41 o 
   0   8   9     1131.48     1096.45     19.79 o 
   1   8   9      997.94      989.07     17.02 o 
   2   8   9     2581.08     2539.30     40.73 o 
   3   8   9       55.38       48.83      5.45 o 
   4   8   9     3122.83     3025.10     48.58 o 
   5   8   9      355.90      372.55      9.76 o 
   6   8   9     2859.73     2762.02     42.08 o 
   7   8   9     1614.51     1590.14     27.39 o 
   8   8   9      343.67      337.17      9.14 o 
  -8   9   9      172.18      164.03     10.09 o 
  -7   9   9     1339.75     1375.22     26.53 o 
  -6   9   9      321.68      312.60     10.24 o 
  -5   9   9      759.46      742.47     17.19 o 
  -4   9   9       64.27       70.42      6.77 o 
  -3   9   9     2924.71     3008.21     52.03 o 
  -2   9   9      233.26      238.26      7.46 o 
  -1   9   9     2482.78     2409.49     35.77 o 
   0   9   9      769.86      766.34     16.71 o 
   1   9   9     2024.08     1943.37     38.80 o 
   2   9   9      180.08      182.16      7.56 o 
   3   9   9     2916.76     2937.46     47.57 o 
   4   9   9       61.28       58.62      6.83 o 
   5   9   9      723.97      691.79     16.10 o 
   6   9   9      286.39      288.69      9.47 o 
   7   9   9     1211.46     1239.02     23.37 o 
   8   9   9      212.71      218.80      8.80 o 
   9   9   9     1718.93     1809.26     51.57 o 
   0   0  10     4465.41     4505.70    108.94 o 
   1   0  10     1092.76     1052.01     19.07 o 
   2   0  10     2518.88     2554.45     42.86 o 
   3   0  10      670.59      629.76     13.00 o 
   4   0  10      303.31      282.34      7.97 o 
   5   0  10      198.71      205.77      6.72 o 
   6   0  10      648.45      650.21     12.98 o 
   7   0  10       25.06       35.60      5.70 o 
   8   0  10     2642.64     2518.21     44.26 o 
   9   0  10     2830.23     2890.71     52.15 o 
  -9   1  10      374.75      360.58      9.91 o 
  -8   1  10     1712.42     1692.53     28.83 o 
  -7   1  10     1799.51     1812.90     30.20 o 
  -6   1  10     3443.15     3353.74     59.75 o 
  -5   1  10     4493.58     4404.66     77.45 o 
  -4   1  10      755.92      695.95     14.21 o 
  -3   1  10     5968.68     5832.06     91.95 o 
  -2   1  10     2707.89     2784.28     45.54 o 
  -1   1  10     2383.59     2372.26     39.80 o 
   0   1  10     4404.42     4562.16     80.52 o 
   1   1  10     2365.93     2337.19     38.71 o 
   2   1  10     2653.99     2661.24     43.14 o 
   3   1  10     5143.26     5007.44     83.60 o 
   4   1  10      863.96      803.85     14.05 o 
   5   1  10     4735.72     4644.27     72.84 o 
   6   1  10     3878.93     3767.29     56.49 o 
   7   1  10     1504.69     1505.81     29.02 o 
   8   1  10     1693.64     1663.71     32.84 o 
   9   1  10      306.62      290.01     10.17 o 
  -9   2  10     1953.93     1995.87     32.13 o 
  -8   2  10     3193.80     3127.88     54.95 o 
  -7   2  10     2238.04     2180.15     34.96 o 
  -6   2  10      363.34      367.22      8.56 o 
  -5   2  10       95.54       93.99      4.70 o 
  -4   2  10     1907.90     1829.95     33.66 o 
  -3   2  10     1803.09     1810.50     31.82 o 
  -2   2  10     1626.71     1641.17     26.16 o 
  -1   2  10      600.91      672.24     13.69 o 
   0   2  10     1661.70     1733.57     30.64 o 
   1   2  10      738.82      794.84     13.82 o 
   2   2  10     1426.67     1476.71     26.16 o 
   3   2  10     1789.55     1781.16     28.22 o 
   4   2  10     2002.97     1946.31     30.54 o 
   5   2  10      109.64      103.74      5.17 o 
   6   2  10      295.52      294.94      8.03 o 
   7   2  10     2190.27     2105.85     35.81 o 
   8   2  10     3670.19     3623.99     56.85 o 
   9   2  10     1727.55     1734.28     34.11 o 
  -9   3  10      720.91      714.42     15.38 o 
  -8   3  10      921.10      881.32     16.84 o 
  -7   3  10     5519.60     5465.32     87.10 o 
  -6   3  10     2631.99     2605.66     39.69 o 
  -5   3  10     3380.55     3351.08     55.86 o 
  -4   3  10     2850.63     2828.06     49.88 o 
  -3   3  10     1031.48      978.96     20.97 o 
  -2   3  10     1351.28     1304.66     22.23 o 
  -1   3  10     4235.19     4256.95     68.86 o 
   0   3  10     1087.57     1122.73     19.59 o 
   1   3  10     4804.90     4812.53     69.10 o 
   2   3  10     1538.79     1469.85     22.42 o 
   3   3  10     1333.24     1277.37     19.39 o 
   4   3  10     3155.78     3090.51     48.34 o 
   5   3  10     3563.07     3507.83     55.50 o 
   6   3  10     2356.85     2325.27     39.56 o 
   7   3  10     5441.66     5339.97     84.52 o 
   8   3  10      859.55      806.45     16.80 o 
   9   3  10      680.39      649.83     14.99 o 
  -9   4  10     3465.39     3397.95     60.21 o 
  -8   4  10     1355.27     1346.37     25.57 o 
  -7   4  10     1740.41     1707.31     29.57 o 
  -6   4  10      131.59      130.69      7.19 o 
  -5   4  10      303.02      264.33      8.79 o 
  -4   4  10      805.94      825.91     16.38 o 
  -3   4  10     2583.34     2538.10     40.51 o 
  -2   4  10     1425.13     1428.40     25.96 o 
  -1   4  10     1399.83     1458.69     27.81 o 
   0   4  10      419.59      419.55      9.31 o 
   1   4  10     1772.35     1858.04     26.61 o 
   2   4  10     1549.30     1552.36     24.69 o 
   3   4  10     2268.49     2230.69     38.98 o 
   4   4  10      872.94      868.70     16.44 o 
   5   4  10      174.70      158.72      6.51 o 
   6   4  10       46.43       46.12      5.82 o 
   7   4  10     1685.84     1645.06     28.00 o 
   8   4  10     1476.95     1459.32     24.98 o 
   9   4  10     3877.61     3789.36     62.39 o 
  -9   5  10      271.72      257.47      9.03 o 
  -8   5  10     1230.35     1209.68     22.11 o 
  -7   5  10     1646.04     1589.69     28.65 o 
  -6   5  10     5151.15     5240.59     91.81 o 
  -5   5  10     1474.97     1481.23     29.24 o 
  -4   5  10     4966.63     5022.04     86.06 o 
  -3   5  10     1224.95     1185.70     20.08 o 
  -2   5  10     2646.98     2625.26     41.76 o 
  -1   5  10     2015.35     1933.61     35.10 o 
   0   5  10     1427.62     1403.12     24.07 o 
   1   5  10     2223.52     2162.09     32.51 o 
   2   5  10     2633.85     2597.74     41.73 o 
   3   5  10     1113.30     1079.32     20.10 o 
   4   5  10     4999.08     5039.14     80.78 o 
   5   5  10     1616.33     1618.20     26.75 o 
   6   5  10     5120.12     5142.22     81.21 o 
   7   5  10     1581.09     1515.18     26.23 o 
   8   5  10     1136.61     1105.67     21.55 o 
   9   5  10      244.78      240.61      9.09 o 
  -9   6  10     2497.21     2450.33     48.08 o 
  -8   6  10      429.12      400.09     12.21 o 
  -7   6  10     1652.64     1605.99     33.54 o 
  -6   6  10      287.72      290.61      9.63 o 
  -5   6  10     1454.61     1459.70     26.69 o 
  -4   6  10      220.85      218.31      7.76 o 
  -3   6  10     2116.57     2095.01     37.95 o 
  -2   6  10      511.56      507.68     11.20 o 
  -1   6  10     2313.15     2270.01     36.86 o 
   0   6  10      544.24      587.41     12.46 o 
   1   6  10     2016.40     2026.55     36.71 o 
   2   6  10      513.40      500.51     11.46 o 
   3   6  10     2503.98     2499.17     38.06 o 
   4   6  10      226.14      226.09      7.30 o 
   5   6  10     1338.17     1307.54     24.07 o 
   6   6  10      367.53      365.52      9.76 o 
   7   6  10     2001.46     1939.69     30.95 o 
   8   6  10      411.91      370.68     10.43 o 
   9   6  10     3014.23     2943.39     45.60 o 
  -9   7  10      297.34      290.71     10.58 o 
  -8   7  10     1978.92     1987.39     34.25 o 
  -7   7  10      770.70      748.06     60.32 o 
  -6   7  10     3752.79     3784.36     64.05 o 
  -5   7  10     2679.27     2685.60     45.57 o 
  -4   7  10     1959.67     1945.68     32.48 o 
  -3   7  10     2537.20     2479.75     50.42 o 
  -2   7  10     1478.69     1405.42     28.40 o 
  -1   7  10      515.89      467.24     11.95 o 
   0   7  10     6523.61     6413.08    109.98 o 
   1   7  10      468.01      430.31     11.31 o 
   2   7  10     1810.90     1719.41     28.46 o 
   3   7  10     3220.99     3131.87     47.61 o 
   4   7  10     1722.79     1660.61     30.48 o 
   5   7  10     2489.56     2495.14     44.27 o 
   6   7  10     3618.08     3631.91     62.33 o 
   7   7  10      464.33      492.81     13.09 o 
   8   7  10     1590.43     1598.87     31.91 o 
   9   7  10      323.32      310.88     10.22 o 
  -9   8  10      939.52      872.32     20.01 o 
  -8   8  10     1403.62     1327.64     32.33 o 
  -7   8  10      733.53      730.98     17.21 o 
  -6   8  10      543.68      533.24     14.66 o 
  -5   8  10       76.64       77.60      7.83 o 
  -4   8  10      653.67      627.83     15.27 o 
  -3   8  10      505.84      496.28     13.44 o 
  -2   8  10     2367.19     2304.12     42.68 o 
  -1   8  10     1434.12     1361.05     27.63 o 
   0   8  10     3346.63     3226.82     56.13 o 
   1   8  10     1610.01     1539.84     26.90 o 
   2   8  10     2603.27     2543.93     41.51 o 
   3   8  10      630.11      610.09     13.09 o 
   4   8  10      882.95      837.04     16.79 o 
   5   8  10       64.34       62.33      7.43 o 
   6   8  10      461.98      455.59     12.91 o 
   7   8  10      527.07      520.90     14.16 o 
   8   8  10     1688.20     1658.38     27.00 o 
   9   8  10      922.53      864.67     17.79 o 
  -9   9  10      166.51      149.08     11.02 o 
  -8   9  10      105.25       96.77     10.93 o 
  -7   9  10     2141.65     2219.38     39.58 o 
  -6   9  10      258.01      228.57     10.10 o 
  -5   9  10     4930.41     4919.44     88.96 o 
  -4   9  10      152.10      149.17      8.00 o 
  -3   9  10     2136.81     2063.70     36.97 o 
  -2   9  10      436.04      416.51     12.32 o 
  -1   9  10     1048.94     1051.20     23.23 o 
   0   9  10      636.90      592.31     14.11 o 
   1   9  10     1385.37     1385.99     24.40 o 
   2   9  10      598.77      574.65     13.74 o 
   3   9  10     2168.65     2050.89     35.76 o 
   4   9  10      174.54      175.39      8.29 o 
   5   9  10     4776.99     4705.95     82.63 o 
   6   9  10      261.39      235.42      9.61 o 
   7   9  10     1939.01     1959.05     35.72 o 
   8   9  10      165.25      169.69      8.98 o 
   9   9  10      118.91       99.88      9.19 o 
 -10  10  10     2580.99     2459.84     79.11 o 
  -9  10  10      234.82      229.61     12.91 o 
  -8  10  10     2204.86     2151.64     42.98 o 
  -7  10  10      114.92      110.51      9.65 o 
  -6  10  10      205.32      191.36     10.35 o 
  -5  10  10     1077.11     1121.73     23.60 o 
  -4  10  10     1325.62     1262.55     25.98 o 
  -3  10  10      682.61      682.61     16.67 o 
  -2  10  10     2050.85     2021.33     36.73 o 
  -1  10  10       29.29       25.58      7.18 o 
   0  10  10     2200.32     2132.72     40.84 o 
   1  10  10       39.06       36.11      7.73 o 
   2  10  10     2383.18     2342.50     40.70 o 
   3  10  10      685.51      678.24     15.30 o 
   4  10  10     1376.92     1307.69     25.59 o 
   5  10  10      974.74      976.35     21.81 o 
   6  10  10      168.92      166.88      9.56 o 
   7  10  10      112.36      117.69      9.54 o 
   8  10  10     2449.44     2387.34     39.56 o 
   9  10  10      255.14      259.65     10.88 o 
  10  10  10     2480.44     2395.98     72.77 o 
   1   0  11      521.08      542.07     11.94 o 
   2   0  11      571.05      637.96     13.54 o 
   3   0  11     1457.38     1464.01     25.25 o 
   4   0  11      705.03      728.32     15.11 o 
   5   0  11     1071.68     1038.56     19.80 o 
   6   0  11      444.54      443.67     11.82 o 
   7   0  11       23.11       20.38      6.88 o 
   8   0  11     2089.59     2027.84     37.84 o 
   9   0  11      743.78      730.17     17.89 o 
  10   0  11      110.27      117.38      9.22 o 
 -10   1  11     1470.49     1474.78     32.69 o 
  -9   1  11     1907.51     1882.37     34.85 o 
  -8   1  11      694.79      677.02     14.65 o 
  -7   1  11     2928.36     2806.05     51.11 o 
  -6   1  11     1726.90     1705.23     35.41 o 
  -5   1  11     1610.35     1550.22     27.26 o 
  -4   1  11     3279.99     3245.76     53.42 o 
  -3   1  11     1072.62     1117.77     22.20 o 
  -2   1  11     3624.23     3696.08     61.44 o 
  -1   1  11     5217.39     5274.63     87.64 o 
   0   1  11     1844.62     1831.64     32.66 o 
   1   1  11     5036.40     5029.03     85.01 o 
   2   1  11     3615.39     3661.78     61.73 o 
   3   1  11     1184.28     1228.54     20.95 o 
   4   1  11     3149.03     3118.39     51.89 o 
   5   1  11     1375.01     1301.81     24.46 o 
   6   1  11     2065.68     2067.47     32.23 o 
   7   1  11     2858.76     2797.12     47.64 o 
   8   1  11      551.82      541.82     15.90 o 
   9   1  11     1833.91     1786.39     36.12 o 
  10   1  11     1792.65     1775.86     32.82 o 
 -10   2  11      109.56      104.72      8.62 o 
  -9   2  11      809.45      838.25     17.14 o 
  -8   2  11      586.04      563.93     14.52 o 
  -7   2  11      458.32      495.19     13.01 o 
  -6   2  11      623.57      605.51     13.26 o 
  -5   2  11      523.56      514.01     11.82 o 
  -4   2  11     1009.04     1031.44     40.22 o 
  -3   2  11      652.18      566.73     48.40 o 
  -2   2  11       27.16       31.60      4.42 o 
  -1   2  11       57.30       51.88      5.68 o 
   0   2  11      349.17      345.79      9.46 o 
   1   2  11        6.67        3.11      4.29 o 
   2   2  11       89.59       98.98      5.57 o 
   3   2  11      429.90      384.05      9.87 o 
   4   2  11     1519.38     1482.96     25.91 o 
   5   2  11      419.86      402.74     11.07 o 
   6   2  11      485.74      479.95     12.87 o 
   7   2  11      493.19      501.62     13.67 o 
   8   2  11      570.96      567.92     14.57 o 
   9   2  11      610.28      615.60     17.34 o 
  10   2  11      222.74      218.60     10.05 o 
 -10   3  11      504.53      484.57     12.67 o 
  -9   3  11     1240.72     1209.14     21.24 o 
  -8   3  11     2942.07     2885.78     51.85 o 
  -7   3  11     1089.48     1049.50     18.94 o 
  -6   3  11     2531.92     2451.37     38.28 o 
  -5   3  11     2371.12     2306.16     39.39 o 
  -4   3  11      799.86      822.99     15.06 o 
  -3   3  11     4941.15     5062.59     88.67 o 
  -2   3  11     2044.47     2028.44     34.90 o 
  -1   3  11     2402.42     2467.75     41.40 o 
   0   3  11     4403.07     4227.55     69.85 o 
   1   3  11     2090.76     2154.64     36.55 o 
   2   3  11     1596.69     1583.04     29.34 o 
   3   3  11     5241.60     5284.82     82.91 o 
   4   3  11      677.41      662.32     14.53 o 
   5   3  11     2367.77     2291.03     39.12 o 
   6   3  11     2317.75     2258.25     40.17 o 
   7   3  11      911.47      876.39     18.26 o 
   8   3  11     3510.04     3429.94     51.97 o 
   9   3  11      973.10      935.53     21.28 o 
  10   3  11      440.39      422.77     12.43 o 
 -10   4  11      770.59      772.57     18.15 o 
  -9   4  11      565.78      545.92     13.81 o 
  -8   4  11      235.05      252.48     10.78 o 
  -7   4  11     2710.45     2629.87     45.63 o 
  -6   4  11      886.54      873.94     18.13 o 
  -5   4  11      563.24      563.71     14.21 o 
  -4   4  11      502.24      530.05     12.38 o 
  -3   4  11       28.99       55.63     30.09 o 
  -2   4  11      245.23      206.39     16.06 o 
  -1   4  11      831.84      826.10     15.12 o 
   0   4  11       50.53       65.27      5.24 o 
   1   4  11      727.75      715.01     13.94 o 
   2   4  11       99.60       94.93      5.05 o 
   3   4  11      169.60      183.45      6.47 o 
   4   4  11      506.64      535.44     12.06 o 
   5   4  11      652.58      671.18     13.64 o 
   6   4  11      961.87      951.28     17.76 o 
   7   4  11     2614.18     2563.45     43.04 o 
   8   4  11      107.69      124.43      7.60 o 
   9   4  11      491.62      486.33     13.68 o 
  10   4  11      808.74      811.52     18.66 o 
 -10   5  11     1745.38     1720.05     34.07 o 
  -9   5  11      617.68      574.87     15.11 o 
  -8   5  11     2433.17     2389.30     41.68 o 
  -7   5  11     1005.55     1011.81     22.09 o 
  -6   5  11     1049.31     1005.26     19.72 o 
  -5   5  11     3675.26     3618.18     64.03 o 
  -4   5  11      911.18      923.88     18.20 o 
  -3   5  11     4380.26     4284.81     67.67 o 
  -2   5  11     3800.72     3808.54     60.75 o 
  -1   5  11      842.63      836.86     17.11 o 
   0   5  11     4039.13     3873.12     68.65 o 
   1   5  11      742.29      736.94     15.06 o 
   2   5  11     3456.36     3430.17     62.04 o 
   3   5  11     3817.84     3756.88     71.49 o 
   4   5  11      831.78      851.22     17.49 o 
   5   5  11     3878.32     3779.22     60.18 o 
   6   5  11      770.33      750.25     17.02 o 
   7   5  11     1198.37     1202.17     21.00 o 
   8   5  11     2343.10     2286.29     40.73 o 
   9   5  11      703.21      664.58     16.43 o 
  10   5  11     1826.56     1774.94     33.08 o 
 -10   6  11     1582.27     1607.39     30.52 o 
  -9   6  11        6.12        6.14      8.87 o 
  -8   6  11      774.56      817.92     18.21 o 
  -7   6  11      203.01      198.17      9.21 o 
  -6   6  11       88.39       87.75      7.70 o 
  -5   6  11     1638.31     1636.74     34.82 o 
  -4   6  11      146.47      164.25      7.53 o 
  -3   6  11      993.45      968.30     20.76 o 
  -2   6  11      507.10      505.53     11.71 o 
  -1   6  11      966.13      924.02     16.44 o 
   0   6  11      308.90      303.04      8.85 o 
   1   6  11      700.98      670.92     16.25 o 
   2   6  11      404.73      397.90     11.19 o 
   3   6  11     1194.64     1193.56     21.09 o 
   4   6  11       83.84       96.00      6.46 o 
   5   6  11     2048.75     2061.25     31.99 o 
   6   6  11       16.19       19.20      6.80 o 
   7   6  11      292.52      293.93      9.49 o 
   8   6  11      592.41      624.87     16.73 o 
   9   6  11       36.84       37.66      8.92 o 
  10   6  11     1390.39     1386.13     30.23 o 
 -10   7  11     1306.89     1371.88     29.07 o 
  -9   7  11      353.48      384.33     12.94 o 
  -8   7  11      285.25      312.15     11.39 o 
  -7   7  11     2751.75     2668.51     54.62 o 
  -6   7  11     1354.88     1277.29     27.67 o 
  -5   7  11     1580.50     1531.43     30.32 o 
  -4   7  11     2430.50     2469.72     43.64 o 
  -3   7  11      275.26      286.66      8.52 o 
  -2   7  11     1886.21     1897.11     35.38 o 
  -1   7  11     4033.50     3802.62     63.51 o 
   0   7  11      482.31      443.30     12.29 o 
   1   7  11     3230.68     3060.18     61.08 o 
   2   7  11     1937.87     1899.21     35.07 o 
   3   7  11      122.16      142.44     15.77 o 
   4   7  11     2270.92     2300.23     40.75 o 
   5   7  11     1547.16     1497.55     27.73 o 
   6   7  11     1452.48     1408.26     24.73 o 
   7   7  11     2928.72     2829.53     46.34 o 
   8   7  11      190.05      199.36      9.55 o 
   9   7  11      403.45      393.62     11.67 o 
  10   7  11     1287.41     1301.11     27.91 o 
 -10   8  11      133.75      159.19     11.94 o 
  -9   8  11      670.26      692.35     20.51 o 
  -8   8  11      961.04      967.37     24.87 o 
  -7   8  11       18.18       15.46      9.75 o 
  -6   8  11     1603.42     1561.00     35.14 o 
  -5   8  11     1763.84     1764.58     36.22 o 
  -4   8  11      216.25      221.06      9.05 o 
  -3   8  11     1165.70     1187.64     22.46 o 
  -2   8  11      786.22      799.68     18.02 o 
  -1   8  11      185.86      176.33      7.73 o 
   0   8  11     1568.30     1584.76     31.42 o 
   1   8  11      112.75      106.87      7.39 o 
   2   8  11      790.10      770.31     17.14 o 
   3   8  11     1000.13     1014.57     23.02 o 
   4   8  11      269.34      273.77      9.46 o 
   5   8  11     1957.75     1885.17     34.88 o 
   6   8  11     1856.20     1791.13     31.86 o 
   7   8  11       27.15       25.68      8.12 o 
   8   8  11     1091.52     1089.70     21.20 o 
   9   8  11      553.17      584.90     15.58 o 
  10   8  11       82.51       94.12      9.76 o 
 -10   9  11      499.59      475.59     16.97 o 
  -9   9  11     2004.47     2110.40     42.73 o 
  -8   9  11      141.62      141.26     11.53 o 
  -7   9  11     1079.66     1064.16     23.19 o 
  -6   9  11     1282.54     1218.95     26.41 o 
  -5   9  11      309.58      285.72     11.67 o 
  -4   9  11     1023.19      980.65     23.33 o 
  -3   9  11     1786.71     1832.01     30.78 o 
  -2   9  11      950.75      930.23     18.75 o 
  -1   9  11     2325.14     2240.00     40.78 o 
   0   9  11      481.31      451.57     12.44 o 
   1   9  11     2266.69     2155.06     42.27 o 
   2   9  11      689.56      679.15     18.86 o 
   3   9  11     1349.73     1358.61     41.33 o 
   4   9  11     1161.17     1102.80     21.71 o 
   5   9  11      431.69      414.38     12.13 o 
   6   9  11     1382.23     1306.65     26.33 o 
   7   9  11      942.01      893.48     20.67 o 
   8   9  11      169.28      167.33      9.69 o 
   9   9  11     1956.69     2021.18     36.28 o 
  10   9  11      419.51      365.92     12.88 o 
 -10  10  11      415.03      416.49     15.66 o 
  -9  10  11     1317.65     1376.72     29.85 o 
  -8  10  11      390.62      387.73     15.28 o 
  -7  10  11      521.41      581.95     18.24 o 
  -6  10  11     1156.91     1111.60     27.27 o 
  -5  10  11      146.29      144.94     10.69 o 
  -4  10  11     1459.18     1461.25     29.13 o 
  -3  10  11      543.83      572.10     14.78 o 
  -2  10  11      470.30      472.30     13.22 o 
  -1  10  11     1830.13     1775.75     32.17 o 
   0  10  11      428.18      426.35     12.92 o 
   1  10  11     1341.09     1292.63     32.17 o 
   2  10  11      429.52      418.21     13.18 o 
   3  10  11      434.55      430.77     15.79 o 
   4  10  11     1369.99     1284.10     27.69 o 
   5  10  11      126.34      123.27      9.71 o 
   6  10  11     1258.61     1205.10     24.38 o 
   7  10  11      507.27      537.19     15.26 o 
   8  10  11      531.93      506.10     14.18 o 
   9  10  11     1152.85     1204.36     25.12 o 
  10  10  11      372.06      377.25     13.01 o 
 -11  11  11      643.83      656.33     40.81 o 
 -10  11  11      309.66      325.33     15.14 o 
  -9  11  11      926.36      978.07     23.65 o 
  -8  11  11      710.64      714.48     21.81 o 
  -7  11  11       23.04       36.97     10.81 o 
  -6  11  11      488.24      447.37     14.79 o 
  -5  11  11     1207.79     1137.92     24.30 o 
  -4  11  11      164.91      146.49      9.75 o 
  -3  11  11     1294.66     1233.96     25.64 o 
  -2  11  11      780.49      745.10     34.93 o 
  -1  11  11      167.10      168.09      9.62 o 
   0  11  11     1008.87      927.63     23.42 o 
   1  11  11       78.25       77.78     10.09 o 
   2  11  11      490.13      478.57     14.74 o 
   3  11  11     1478.67     1397.45     29.49 o 
   4  11  11      170.27      145.78     10.82 o 
   5  11  11     1162.99     1071.31     24.37 o 
   6  11  11      599.50      569.87     16.35 o 
   7  11  11       10.43        0.75     10.53 o 
   8  11  11      768.54      758.46     19.34 o 
   9  11  11      669.65      701.12     21.44 o 
  10  11  11      263.28      274.29     12.35 o 
  11  11  11      801.16      764.66     33.37 o 
   0   0  12       73.39       91.15      8.85 o 
   1   0  12      105.03      121.73      6.63 o 
   2   0  12       23.59       32.09      5.74 o 
   3   0  12      924.72      925.21     18.76 o 
   4   0  12      652.54      635.62     14.05 o 
   5   0  12     1999.01     1944.54     34.09 o 
   6   0  12      255.78      237.32      8.93 o 
   7   0  12     2068.33     2068.76     40.31 o 
   8   0  12       88.22      101.09      8.92 o 
   9   0  12      178.79      174.03     10.49 o 
  10   0  12      682.15      637.33     19.67 o 
  11   0  12      728.67      682.67     21.44 o 
 -11   1  12      823.92      797.29     23.05 o 
 -10   1  12     1841.80     1796.90     41.95 o 
  -9   1  12     1016.37     1050.55     22.72 o 
  -8   1  12     2725.07     2654.81     47.74 o 
  -7   1  12      849.87      861.78     18.65 o 
  -6   1  12     1030.53     1049.45     21.90 o 
  -5   1  12     2486.35     2518.81     45.47 o 
  -4   1  12      835.49      838.39     16.38 o 
  -3   1  12     4110.04     4073.90     74.51 o 
  -2   1  12     3146.96     3286.87     61.90 o 
  -1   1  12     1695.37     1728.98     30.48 o 
   0   1  12     3081.79     3097.17     53.89 o 
   1   1  12     1493.20     1506.23     30.24 o 
   2   1  12     3758.79     3870.16     62.37 o 
   3   1  12     4331.72     4289.31     72.30 o 
   4   1  12      747.90      725.82     16.20 o 
   5   1  12     2424.07     2430.28     42.42 o 
   6   1  12     1026.59     1043.02     20.60 o 
   7   1  12      668.15      668.55     17.72 o 
   8   1  12     2350.21     2288.66     51.46 o 
   9   1  12      901.14      915.56     22.09 o 
  10   1  12     2137.30     2070.79     38.65 o 
  11   1  12      768.70      734.49     21.22 o 
 -11   2  12      765.10      764.84     20.81 o 
 -10   2  12      475.60      447.55     14.45 o 
  -9   2  12      147.38      168.50     10.48 o 
  -8   2  12      432.16      405.48     14.37 o 
  -7   2  12     1345.83     1348.96     28.50 o 
  -6   2  12      776.11      744.50     19.45 o 
  -5   2  12     1419.00     1400.58     26.67 o 
  -4   2  12      329.24      289.24      8.97 o 
  -3   2  12      583.64      558.27     14.63 o 
  -2   2  12      372.45      371.37     13.84 o 
  -1   2  12      259.06      247.69      8.99 o 
   0   2  12       46.96       57.31      6.27 o 
   1   2  12      354.80      345.21      9.73 o 
   2   2  12      228.21      225.91      8.03 o 
   3   2  12      660.73      636.47     14.54 o 
   4   2  12      275.01      235.86      7.86 o 
   5   2  12     1367.84     1308.32     24.05 o 
   6   2  12     1101.16     1047.79     18.88 o 
   7   2  12      937.57      937.68     22.52 o 
   8   2  12      580.34      568.88     14.54 o 
   9   2  12      118.59      123.41      9.33 o 
  10   2  12      563.02      509.43     14.96 o 
  11   2  12      584.46      563.71     18.13 o 
 -11   3  12      414.96      401.52     14.95 o 
 -10   3  12     1656.30     1617.28     32.82 o 
  -9   3  12      951.21      952.74     21.97 o 
  -8   3  12      794.14      767.52     18.71 o 
  -7   3  12     2797.44     2770.40     49.95 o 
  -6   3  12      627.15      612.89     16.49 o 
  -5   3  12     1124.75     1157.59     21.02 o 
  -4   3  12     4239.45     4178.60     75.67 o 
  -3   3  12     1292.61     1283.45     24.74 o 
  -2   3  12     3884.97     3856.27     65.88 o 
  -1   3  12     4288.17     4310.94     75.27 o 
   0   3  12     1998.58     2051.74     36.46 o 
   1   3  12     4227.63     4219.33     75.31 o 
   2   3  12     3863.74     3771.05     63.81 o 
   3   3  12     1160.88     1134.18     22.97 o 
   4   3  12     4434.83     4306.15     70.75 o 
   5   3  12      918.51      938.83     20.95 o 
   6   3  12      844.04      790.94     16.35 o 
   7   3  12     2776.95     2701.36     48.15 o 
   8   3  12      849.29      832.29     18.96 o 
   9   3  12     1051.42     1030.39     22.02 o 
  10   3  12     1756.59     1720.81     31.91 o 
  11   3  12      223.00      231.72     12.72 o 
 -11   4  12     1713.17     1693.20     33.29 o 
 -10   4  12       58.37       34.38      9.18 o 
  -9   4  12      167.84      169.06      9.80 o 
  -8   4  12      747.64      734.65     16.78 o 
  -7   4  12      155.50      156.15      7.55 o 
  -6   4  12     1006.08     1022.71     19.05 o 
  -5   4  12      651.81      672.27     15.15 o 
  -4   4  12     1615.31     1509.38     26.03 o 
  -3   4  12      303.84      307.72      8.72 o 
  -2   4  12     1500.58     1414.63     25.23 o 
  -1   4  12       44.38       48.53      5.57 o 
   0   4  12      696.20      723.25     15.40 o 
   1   4  12       83.94       87.08      5.57 o 
   2   4  12     1492.21     1415.08     25.34 o 
   3   4  12      254.23      257.67      8.60 o 
   4   4  12     1389.58     1261.45     24.90 o 
   5   4  12      612.99      625.49     14.69 o 
   6   4  12      891.37      877.07     18.54 o 
   7   4  12      122.35      122.59      7.55 o 
   8   4  12      744.55      707.79     16.60 o 
   9   4  12      227.73      226.39      9.58 o 
  10   4  12       88.83       64.65     10.00 o 
  11   4  12     1485.40     1444.46     33.06 o 
 -11   5  12      929.99      931.43     23.29 o 
 -10   5  12      252.73      247.05     11.37 o 
  -9   5  12     2497.55     2454.00     45.70 o 
  -8   5  12      427.75      439.27     11.98 o 
  -7   5  12     1797.62     1735.99     31.03 o 
  -6   5  12     1099.78     1075.99     21.31 o 
  -5   5  12      966.35      942.44     20.53 o 
  -4   5  12     3068.05     3042.68     53.24 o 
  -3   5  12     1904.65     1829.49     34.16 o 
  -2   5  12     2190.31     2099.06     37.84 o 
  -1   5  12     4081.35     3932.67     75.79 o 
   0   5  12      624.25      574.61     13.49 o 
   1   5  12     4393.34     4340.75     69.47 o 
   2   5  12     2259.71     2175.16     39.19 o 
   3   5  12     2008.57     1957.95     35.27 o 
   4   5  12     3085.31     3047.00     49.93 o 
   5   5  12      988.25      985.10     18.84 o 
   6   5  12      960.13      927.60     19.42 o 
   7   5  12     1678.31     1594.74     29.23 o 
   8   5  12      315.67      316.38     11.69 o 
   9   5  12     2714.07     2683.19     46.12 o 
  10   5  12      228.44      234.14     10.92 o 
  11   5  12     1022.95     1005.56     24.03 o 
 -11   6  12      260.39      225.06     12.42 o 
 -10   6  12      502.31      518.07     16.19 o 
  -9   6  12      275.91      263.64     11.80 o 
  -8   6  12      306.14      296.91     11.55 o 
  -7   6  12      457.37      473.68     14.18 o 
  -6   6  12     2956.48     2919.90     50.94 o 
  -5   6  12      196.35      177.78      9.08 o 
  -4   6  12     1290.58     1277.01     25.85 o 
  -3   6  12       10.40       21.10      7.27 o 
  -2   6  12      542.53      494.27     15.16 o 
  -1   6  12      316.03      330.97     10.97 o 
   0   6  12      262.01      259.23      8.54 o 
   1   6  12      446.95      458.18     12.31 o 
   2   6  12      803.29      751.59     16.07 o 
   3   6  12       84.08      115.39      7.39 o 
   4   6  12     1339.70     1314.65     24.92 o 
   5   6  12      235.22      211.12      8.14 o 
   6   6  12     2362.86     2354.97     43.13 o 
   7   6  12      520.39      543.71     14.44 o 
   8   6  12      248.88      241.30     10.30 o 
   9   6  12      427.39      406.59     12.18 o 
  10   6  12      507.45      535.88     16.07 o 
  11   6  12      363.31      308.72     12.51 o 
 -11   7  12     1424.59     1372.39     30.70 o 
 -10   7  12      856.28      844.78     21.87 o 
  -9   7  12     1019.50      961.51     24.23 o 
  -8   7  12     2101.40     2059.60     43.69 o 
  -7   7  12      222.54      229.29     11.76 o 
  -6   7  12      884.46      901.10     21.19 o 
  -5   7  12     1234.93     1173.83     25.12 o 
  -4   7  12       11.29       17.44      7.87 o 
  -3   7  12     3437.76     3290.80     64.53 o 
  -2   7  12     1613.63     1513.13     29.72 o 
  -1   7  12      899.02      861.72     21.29 o 
   0   7  12     2742.02     2644.68     49.86 o 
   1   7  12     1044.58      994.11     21.07 o 
   2   7  12     1304.06     1229.31     28.21 o 
   3   7  12     3529.54     3384.23     64.50 o 
   4   7  12       48.25       54.37      7.54 o 
   5   7  12     1203.09     1172.25     24.42 o 
   6   7  12      839.90      840.03     18.93 o 
   7   7  12      324.60      322.17     10.71 o 
   8   7  12     2264.79     2225.38     38.57 o 
   9   7  12     1131.88     1070.07     22.13 o 
  10   7  12      852.80      831.42     21.21 o 
  11   7  12     1463.89     1425.24     29.76 o 
 -11   8  12      219.78      286.87     15.34 o 
 -10   8  12      791.80      783.64     23.31 o 
  -9   8  12      393.86      373.81     14.68 o 
  -8   8  12       20.69       14.29     10.79 o 
  -7   8  12     1597.63     1634.94     36.92 o 
  -6   8  12      476.00      485.41     15.70 o 
  -5   8  12     1759.66     1823.53     35.99 o 
  -4   8  12      802.88      825.06     19.78 o 
  -3   8  12      279.38      277.09     11.09 o 
  -2   8  12      553.90      551.48     16.14 o 
  -1   8  12     1240.64     1224.91     28.21 o 
   0   8  12       42.56       29.68      8.10 o 
   1   8  12     1474.37     1423.25     28.17 o 
   2   8  12      508.88      498.56     13.76 o 
   3   8  12      312.94      301.88     10.85 o 
   4   8  12      829.46      829.70     20.73 o 
   5   8  12     1648.99     1661.27     34.73 o 
   6   8  12      484.16      478.97     13.98 o 
   7   8  12     1685.12     1687.14     31.93 o 
   8   8  12       28.71       23.35      9.71 o 
   9   8  12      313.22      294.37     12.55 o 
  10   8  12      756.00      761.73     20.11 o 
  11   8  12      200.94      248.14     12.63 o 
 -11   9  12      209.32      209.33     15.52 o 
 -10   9  12     1767.86     1681.70     43.40 o 
  -9   9  12       22.26       22.48     12.55 o 
  -8   9  12     1243.84     1171.97     29.82 o 
  -7   9  12      236.45      228.53     12.76 o 
  -6   9  12      573.98      536.33     16.15 o 
  -5   9  12     1111.85     1054.10     24.24 o 
  -4   9  12      565.01      559.04     18.46 o 
  -3   9  12     1190.10     1121.55     26.26 o 
  -2   9  12     1976.57     1893.32     41.30 o 
  -1   9  12      227.59      233.97      9.83 o 
   0   9  12     2603.72     2483.66     46.98 o 
   1   9  12      253.05      254.18     10.03 o 
   2   9  12     2330.08     2219.86     41.79 o 
   3   9  12     1320.82     1240.32     29.05 o 
   4   9  12      701.75      679.08     17.82 o 
   5   9  12      989.71      929.17     21.90 o 
   6   9  12      380.24      344.19     12.65 o 
   7   9  12      161.07      151.19     10.64 o 
   8   9  12     1449.37     1376.29     26.83 o 
   9   9  12       43.96       47.66     10.78 o 
  10   9  12     1923.47     1814.59     34.41 o 
  11   9  12      247.10      248.23     13.26 o 
 -11  10  12      652.29      717.09     22.55 o 
 -10  10  12      217.44      203.74     14.39 o 
  -9  10  12       29.33       21.87     12.01 o 
  -8  10  12      404.04      418.46     15.69 o 
  -7  10  12      610.38      668.00     19.56 o 
  -6  10  12      279.27      317.00     14.10 o 
  -5  10  12     2668.48     2684.66     51.39 o 
  -4  10  12       25.91       22.57     10.21 o 
  -3  10  12     1974.68     1979.22     42.98 o 
  -2  10  12      373.77      365.16     12.03 o 
  -1  10  12      535.87      516.10     16.61 o 
   0  10  12      932.50      908.69     21.75 o 
   1  10  12      595.10      556.85     17.48 o 
   2  10  12      305.71      301.07     13.67 o 
   3  10  12     2106.04     2035.74     45.15 o 
   4  10  12       14.38        8.66     10.74 o 
   5  10  12     2439.90     2388.88     48.81 o 
   6  10  12      228.73      256.44     12.35 o 
   7  10  12      473.88      509.63     15.68 o 
   8  10  12      383.40      388.64     14.08 o 
   9  10  12       34.99       32.86     11.43 o 
  10  10  12      293.80      258.14     13.26 o 
  11  10  12      616.45      676.23     19.97 o 
 -11  11  12       48.21       48.02     14.91 o 
 -10  11  12      960.34      924.35     26.59 o 
  -9  11  12      333.31      305.89     15.02 o 
  -8  11  12      188.82      194.71     14.33 o 
  -7  11  12      862.05      841.36     22.24 o 
  -6  11  12      202.53      187.60     12.17 o 
  -5  11  12      319.56      322.68     11.86 o 
  -4  11  12      626.89      592.51     17.22 o 
  -3  11  12       66.85       74.73     11.01 o 
  -2  11  12     1334.92     1223.97     30.05 o 
  -1  11  12     1234.76     1173.21     28.69 o 
   0  11  12      455.32      440.73     14.91 o 
   1  11  12     1131.53     1062.29     26.87 o 
   2  11  12     1537.15     1399.39     31.06 o 
   3  11  12      138.15      130.78     11.20 o 
   4  11  12      673.19      626.82     19.56 o 
   5  11  12      187.19      174.97     12.30 o 
   6  11  12      180.52      158.25     11.41 o 
   7  11  12      804.12      776.84     20.33 o 
   8  11  12      239.11      246.31     12.41 o 
   9  11  12      487.83      468.10     15.53 o 
  10  11  12     1170.11     1105.51     26.94 o 
  11  11  12      133.26      122.29     12.98 o 
 -12  12  12      474.84      609.59     49.29 o 
 -11  12  12      459.03      420.31     20.66 o 
 -10  12  12       41.06       44.75     13.79 o 
  -9  12  12      171.61      167.31     15.60 o 
  -8  12  12      987.47     1029.32     27.95 o 
  -7  12  12       64.81       61.71     12.37 o 
  -6  12  12     1090.81     1204.44     27.47 o 
  -5  12  12      633.39      644.76     19.37 o 
  -4  12  12      819.21      858.07     23.55 o 
  -3  12  12      873.93      830.54     23.63 o 
  -2  12  12      910.40      840.30     23.94 o 
  -1  12  12      130.51      109.24     12.60 o 
   0  12  12     3003.09     2884.00     62.58 o 
   1  12  12      198.88      180.25     11.19 o 
   2  12  12      802.71      746.03     23.42 o 
   3  12  12      895.44      835.72     24.74 o 
   4  12  12      612.39      620.46     21.50 o 
   5  12  12      650.49      630.63     19.23 o 
   6  12  12     1119.70     1181.39     27.92 o 
   7  12  12       34.54       32.99     11.14 o 
   8  12  12      914.74      951.33     23.28 o 
   9  12  12      210.29      191.78     13.62 o 
  10  12  12       66.26       55.98     13.31 o 
  11  12  12      466.37      464.08     19.02 o 
  12  12  12      359.38      497.88     83.17 o 
   1   0  13     2985.62     2900.56     52.36 o 
   2   0  13     1123.15     1176.04     23.21 o 
   3   0  13     1433.94     1418.33     26.92 o 
   4   0  13     1127.78     1109.94     22.22 o 
   5   0  13      268.01      268.52      9.34 o 
   6   0  13       92.23       97.02      8.14 o 
   7   0  13     1047.32     1018.09     23.24 o 
   8   0  13     1358.92     1376.86     31.60 o 
   9   0  13     2723.42     2707.71     58.88 o 
  10   0  13      624.58      600.76     20.71 o 
  11   0  13     1675.36     1646.62     40.69 o 
  12   0  13        3.16       11.45     12.64 o 
 -12   1  13      891.77      829.76     26.60 o 
 -11   1  13      151.29      151.91     13.66 o 
 -10   1  13       65.17       62.01     12.12 o 
  -9   1  13      688.46      675.84     20.28 o 
  -8   1  13      619.54      592.03     17.34 o 
  -7   1  13     2345.93     2341.32     45.95 o 
  -6   1  13     1429.29     1438.36     31.80 o 
  -5   1  13      995.69     1019.38     21.30 o 
  -4   1  13     2406.05     2466.86     43.52 o 
  -3   1  13      187.10      191.05      8.39 o 
  -2   1  13      835.41      830.98     17.83 o 
  -1   1  13     2078.22     2128.87     38.61 o 
   0   1  13      484.45      524.12     13.48 o 
   1   1  13     2014.29     2038.38     38.49 o 
   2   1  13      580.04      571.47     15.91 o 
   3   1  13      321.57      312.64     12.88 o 
   4   1  13     2352.73     2387.47     44.82 o 
   5   1  13      949.63      949.41     19.88 o 
   6   1  13     1800.20     1829.37     30.16 o 
   7   1  13     2388.45     2410.29     45.79 o 
   8   1  13      699.92      658.90     19.28 o 
   9   1  13      640.93      635.46     20.12 o 
  10   1  13       38.24       29.51     11.81 o 
  11   1  13       84.56       87.04     12.99 o 
  12   1  13      968.79      909.87     25.85 o 
 -12   2  13       79.22       64.95     13.78 o 
 -11   2  13      638.58      640.52     21.93 o 
 -10   2  13      926.68      880.84     24.91 o 
  -9   2  13     1592.47     1633.14     32.19 o 
  -8   2  13     1342.29     1315.05     29.86 o 
  -7   2  13      786.14      775.36     20.10 o 
  -6   2  13       40.59       48.35      8.19 o 
  -5   2  13      272.56      269.48      9.95 o 
  -4   2  13      103.28      106.20      8.76 o 
  -3   2  13      969.33      927.91     25.11 o 
  -2   2  13      396.38      388.28     13.36 o 
  -1   2  13     2036.41     2032.17     37.52 o 
   0   2  13     4888.63     4846.67     83.27 o 
   1   2  13     1911.57     1869.07     35.12 o 
   2   2  13      586.93      580.21     14.53 o 
   3   2  13      697.24      667.09     17.16 o 
   4   2  13      180.38      176.27      8.29 o 
   5   2  13      277.89      286.57      9.54 o 
   6   2  13       92.78       95.23      8.69 o 
   7   2  13      757.19      728.63     19.19 o 
   8   2  13     1409.71     1375.94     28.71 o 
   9   2  13     1297.63     1276.83     33.16 o 
  10   2  13      984.77      965.85     24.65 o 
  11   2  13      556.60      533.04     19.96 o 
  12   2  13       82.32       67.14     15.33 o 
 -12   3  13      684.06      654.38     24.55 o 
 -11   3  13       47.38       23.62     12.08 o 
 -10   3  13       66.96       75.78     11.17 o 
  -9   3  13       23.03       18.63     10.36 o 
  -8   3  13     1443.58     1380.95     29.54 o 
  -7   3  13      457.57      452.29     14.62 o 
  -6   3  13     3064.95     3013.68     58.83 o 
  -5   3  13     1553.89     1572.30     29.87 o 
  -4   3  13      305.76      309.33     11.30 o 
  -3   3  13      932.04     1000.65     23.76 o 
  -2   3  13     2790.54     2764.64     59.15 o 
  -1   3  13      298.82      314.20     10.34 o 
   0   3  13     3779.82     3930.25     70.22 o 
   1   3  13      304.98      311.94      9.79 o 
   2   3  13     3056.43     3006.13     52.75 o 
   3   3  13     1047.44     1099.38     22.13 o 
   4   3  13      557.51      505.09     30.12 o 
   5   3  13     1463.88     1466.98     28.52 o 
   6   3  13     3298.21     3221.94     54.80 o 
   7   3  13      418.78      421.69     12.59 o 
   8   3  13     1324.21     1264.38     26.95 o 
   9   3  13        5.07        5.35      8.66 o 
  10   3  13      105.45      100.86      9.51 o 
  11   3  13      107.96       95.20     11.86 o 
  12   3  13      776.71      705.40     23.50 o 
 -12   4  13      680.63      690.68     24.92 o 
 -11   4  13      303.65      310.38     15.14 o 
 -10   4  13     1730.89     1707.05     33.81 o 
  -9   4  13      879.47      882.11     20.71 o 
  -8   4  13      988.59      911.43     52.57 o 
  -7   4  13      488.21      522.99     15.28 o 
  -6   4  13     1015.41     1003.41     21.82 o 
  -5   4  13      160.17      170.20      9.07 o 
  -4   4  13      609.76      608.85     14.73 o 
  -3   4  13      591.76      632.72     15.30 o 
  -2   4  13     2586.60     2621.91     50.33 o 
  -1   4  13      135.40      148.46      8.15 o 
   0   4  13     3522.30     3390.81     58.75 o 
   1   4  13      162.19      156.07      7.44 o 
   2   4  13     2519.79     2495.42     48.07 o 
   3   4  13      506.28      503.10     14.94 o 
   4   4  13      425.33      414.47     13.83 o 
   5   4  13      196.08      206.20      8.92 o 
   6   4  13     1040.31     1004.71     21.24 o 
   7   4  13      540.75      555.55     15.20 o 
   8   4  13      675.37      635.82     17.51 o 
   9   4  13      755.38      740.54     21.02 o 
  10   4  13     1565.89     1550.44     34.12 o 
  11   4  13      239.56      229.44     12.87 o 
  12   4  13      685.19      663.80     21.56 o 
 -12   5  13      183.05      185.81     14.27 o 
 -11   5  13      639.30      616.72     20.53 o 
 -10   5  13       54.31       46.11     11.75 o 
  -9   5  13      118.50      127.18     10.13 o 
  -8   5  13      804.12      770.90     20.46 o 
  -7   5  13     1244.64     1236.41     28.68 o 
  -6   5  13     1039.01     1003.85     21.89 o 
  -5   5  13     2860.96     2840.31     55.43 o 
  -4   5  13      121.69      137.16      8.69 o 
  -3   5  13     2719.82     2713.78     49.50 o 
  -2   5  13      701.62      665.42     16.25 o 
  -1   5  13     1243.47     1255.47     23.53 o 
   0   5  13     2157.21     2027.18     36.36 o 
   1   5  13     1010.19     1021.92     23.44 o 
   2   5  13      673.70      642.09     17.50 o 
   3   5  13     2516.13     2527.26     47.61 o 
   4   5  13       90.20       95.79      7.53 o 
   5   5  13     3218.18     3212.93     50.32 o 
   6   5  13     1031.52      970.16     19.65 o 
   7   5  13     1612.54     1595.52     26.34 o 
   8   5  13      860.08      847.98     20.33 o 
   9   5  13       94.13      102.05     10.71 o 
  10   5  13       24.23       17.51     10.66 o 
  11   5  13      707.48      653.68     19.56 o 
  12   5  13      129.00      107.88     12.47 o 
 -12   6  13      108.37      119.61     12.93 o 
 -11   6  13      133.88      128.80     12.62 o 
 -10   6  13     1800.50     1862.09     39.44 o 
  -9   6  13      412.55      379.54     13.46 o 
  -8   6  13     1834.30     1895.07     36.16 o 
  -7   6  13      412.92      373.00     12.31 o 
  -6   6  13      162.68      160.35      9.22 o 
  -5   6  13       39.63       48.69      8.60 o 
  -4   6  13      849.37      834.94     18.24 o 
  -3   6  13       13.57       20.51      8.26 o 
  -2   6  13     2146.34     2133.75     39.17 o 
  -1   6  13      638.89      602.60     15.23 o 
   0   6  13     1402.83     1315.74     26.83 o 
   1   6  13      761.20      723.23     16.92 o 
   2   6  13     1766.41     1766.14     42.75 o 
   3   6  13       62.98       59.45      7.73 o 
   4   6  13      725.73      713.81     17.41 o 
   5   6  13       59.41       78.39      7.78 o 
   6   6  13      147.50      139.66      8.24 o 
   7   6  13      478.09      466.94     13.01 o 
   8   6  13     1374.04     1408.56     30.01 o 
   9   6  13      419.40      371.23     12.90 o 
  10   6  13     1640.33     1658.04     36.56 o 
  11   6  13      104.71       90.08     12.25 o 
  12   6  13      127.21      130.27     12.87 o 
 -12   7  13      677.59      659.29     22.69 o 
 -11   7  13      369.01      333.64     14.88 o 
 -10   7  13      140.19      134.81     12.57 o 
  -9   7  13      349.48      345.79     13.55 o 
  -8   7  13      316.83      335.91     13.50 o 
  -7   7  13     1533.73     1453.50     32.59 o 
  -6   7  13     1021.74     1027.53     24.01 o 
  -5   7  13      952.50      891.79     23.61 o 
  -4   7  13      351.11      358.71     12.68 o 
  -3   7  13     1050.23     1023.43     22.78 o 
  -2   7  13      486.64      480.77     14.51 o 
  -1   7  13     1157.21     1129.62     25.68 o 
   0   7  13       32.27       42.13      8.16 o 
   1   7  13     1268.06     1211.70     25.46 o 
   2   7  13      466.45      449.08     15.64 o 
   3   7  13      927.99      894.38     21.95 o 
   4   7  13      478.45      477.82     13.88 o 
   5   7  13     1177.80     1126.48     21.85 o 
   6   7  13     1108.44     1105.97     22.85 o 
   7   7  13     1615.41     1530.52     28.61 o 
   8   7  13      310.68      323.66     11.83 o 
   9   7  13      279.55      261.73     12.16 o 
  10   7  13      179.99      181.32     11.82 o 
  11   7  13      387.38      373.24     14.09 o 
  12   7  13      668.44      641.61     19.41 o 
 -12   8  13       60.38       70.09     14.34 o 
 -11   8  13      950.94     1004.86     26.64 o 
 -10   8  13      320.89      349.87     15.29 o 
  -9   8  13     1498.08     1553.05     32.22 o 
  -8   8  13      763.21      778.14     21.42 o 
  -7   8  13     1439.16     1438.50     31.10 o 
  -6   8  13      132.69      147.27     11.44 o 
  -5   8  13      508.43      486.46     15.30 o 
  -4   8  13      140.52      123.84      9.47 o 
  -3   8  13     1518.85     1537.39     33.97 o 
  -2   8  13      487.15      459.42     14.07 o 
  -1   8  13     1558.51     1525.55     32.14 o 
   0   8  13      902.96      912.24     22.59 o 
   1   8  13     1609.78     1530.33     33.23 o 
   2   8  13      386.77      359.84     14.63 o 
   3   8  13     1406.51     1394.08     32.22 o 
   4   8  13      120.45      106.19     10.07 o 
   5   8  13      640.76      619.53     16.24 o 
   6   8  13       97.82      115.99      9.92 o 
   7   8  13     1361.48     1334.50     27.94 o 
   8   8  13      800.87      824.84     20.13 o 
   9   8  13     1270.57     1305.82     28.81 o 
  10   8  13      317.37      327.61     13.64 o 
  11   8  13      788.76      813.87     22.73 o 
  12   8  13       92.79       74.92     12.12 o 
 -12   9  13     1303.06     1245.53     36.24 o 
 -11   9  13       11.32       25.83     14.61 o 
 -10   9  13       12.72        8.55     13.64 o 
  -9   9  13      197.18      166.52     13.79 o 
  -8   9  13      578.31      547.05     18.47 o 
  -7   9  13      314.85      278.59     13.63 o 
  -6   9  13     1399.44     1336.33     34.71 o 
  -5   9  13       28.43       21.76     10.66 o 
  -4   9  13     2102.34     2063.24     47.01 o 
  -3   9  13       28.49       30.71     10.25 o 
  -2   9  13     1303.32     1253.75     27.99 o 
  -1   9  13      494.80      433.71     15.27 o 
   0   9  13     1210.42     1215.11     27.04 o 
   1   9  13      559.74      489.64     15.50 o 
   2   9  13     1203.49     1138.65     32.96 o 
   3   9  13        6.96        1.98     12.07 o 
   4   9  13     2224.92     2139.30     49.32 o 
   5   9  13       64.90       58.66     10.05 o 
   6   9  13     1924.47     1846.94     33.50 o 
   7   9  13      338.87      300.40     12.32 o 
   8   9  13      703.47      657.31     17.85 o 
   9   9  13      193.97      169.07     12.07 o 
  10   9  13       82.87      102.02     12.48 o 
  11   9  13        2.93       -1.19     11.94 o 
  12   9  13     1417.44     1321.71     36.73 o 
 -12  10  13       53.72       60.90     15.88 o 
 -11  10  13      912.51     1001.94     26.08 o 
 -10  10  13      187.16      202.36     14.86 o 
  -9  10  13     1513.88     1583.78     33.24 o 
  -8  10  13      239.81      253.16     14.50 o 
  -7  10  13      650.14      662.26     23.09 o 
  -6  10  13       70.14       83.12     13.30 o 
  -5  10  13      423.95      385.52     15.19 o 
  -4  10  13      267.48      275.66     14.17 o 
  -3  10  13     1102.08     1078.31     27.26 o 
  -2  10  13      301.93      306.59     11.94 o 
  -1  10  13     1492.17     1420.91     33.84 o 
   0  10  13      703.62      658.75     19.11 o 
   1  10  13     1344.34     1293.34     32.37 o 
   2  10  13      263.13      275.83     15.32 o 
   3  10  13     1059.63     1006.57     30.54 o 
   4  10  13      184.42      187.29     13.87 o 
   5  10  13      384.28      331.63     14.77 o 
   6  10  13      131.36      136.46     11.63 o 
   7  10  13      712.07      714.64     20.40 o 
   8  10  13      194.70      207.02     12.65 o 
   9  10  13     1195.66     1203.84     29.56 o 
  10  10  13      192.24      193.62     13.27 o 
  11  10  13      686.45      739.52     23.38 o 
  12  10  13       10.62       -1.09     16.29 o 
 -12  11  13      470.68      456.11     26.94 o 
 -11  11  13      133.63      143.48     17.38 o 
 -10  11  13      104.29      123.38     14.25 o 
  -9  11  13       15.00       22.46     12.78 o 
  -8  11  13      538.28      501.71     16.91 o 
  -7  11  13      112.14      117.16     13.29 o 
  -6  11  13      708.64      666.66     20.84 o 
  -5  11  13      225.67      200.68     13.60 o 
  -4  11  13      640.12      621.83     20.65 o 
  -3  11  13      290.53      280.30     15.81 o 
  -2  11  13     1322.50     1267.19     31.81 o 
  -1  11  13      106.34      122.05     12.88 o 
   0  11  13     1010.41      934.58     25.42 o 
   1  11  13      125.07      114.83     11.63 o 
   2  11  13     1296.90     1189.24     33.05 o 
   3  11  13      297.07      277.17     16.15 o 
   4  11  13      844.62      784.97     25.36 o 
   5  11  13      346.68      357.41     15.60 o 
   6  11  13     1136.67      900.67     84.75 o 
   7  11  13      154.51      146.88     12.60 o 
   8  11  13      462.49      421.42     15.98 o 
   9  11  13       20.00       19.35     13.14 o 
  10  11  13      118.10      120.41     13.80 o 
  11  11  13      218.12      230.61     18.04 o 
  12  11  13      589.36      537.43     33.98 o 
 -12  12  13      314.97      328.75     26.87 o 
 -11  12  13      200.02      224.53     23.26 o 
 -10  12  13     1074.77     1170.34     32.15 o 
  -9  12  13      436.33      461.48     17.73 o 
  -8  12  13      930.42     1037.29     26.71 o 
  -7  12  13       94.75      102.64     13.13 o 
  -6  12  13      445.74      426.84     16.83 o 
  -5  12  13       14.95       20.55     13.19 o 
  -4  12  13     1025.68      989.92     27.58 o 
  -3  12  13       61.56       59.65     15.40 o 
  -2  12  13     1337.38     1319.79     32.91 o 
  -1  12  13      418.87      424.70     16.75 o 
   0  12  13     1523.38     1435.09     36.89 o 
   1  12  13      391.38      376.28     18.62 o 
   2  12  13     1202.03     1114.96     32.68 o 
   3  12  13       84.71       67.52     13.99 o 
   4  12  13      945.94      886.39     28.36 o 
   5  12  13       15.71        3.55     12.45 o 
   6  12  13      452.86      421.56     16.34 o 
   7  12  13       80.77       57.79     13.32 o 
   8  12  13      797.30      840.54     24.41 o 
   9  12  13      397.82      396.94     21.07 o 
  10  12  13      824.56      907.62     31.95 o 
  11  12  13      203.75      230.46     21.55 o 
  12  12  13      291.38      311.88     30.17 o 
 -10  13  13      128.72      171.71     24.56 o 
  -9  13  13       37.62       32.57     17.61 o 
  -8  13  13       55.11       57.19     18.27 o 
  -7  13  13      866.68      841.80     30.44 o 
  -6  13  13       66.81       74.47     15.60 o 
  -5  13  13     1291.99     1270.17     40.46 o 
  -4  13  13      123.61      144.63     17.06 o 
  -3  13  13      662.61      681.46     27.41 o 
  -2  13  13      102.95      124.36     16.31 o 
  -1  13  13      787.20      786.06     24.89 o 
   0  13  13       25.68        8.61     13.46 o 
   1  13  13      671.40      638.12     26.44 o 
   2  13  13      109.81      121.95     16.69 o 
   3  13  13      675.12      610.28     23.30 o 
   4  13  13       94.53       98.41     14.87 o 
   5  13  13     1398.90     1336.24     32.57 o 
   6  13  13       53.67       55.14     13.44 o 
   7  13  13     1056.04      997.43     25.23 o 
   8  13  13       63.79       53.34     16.68 o 
   9  13  13       33.54       19.85     16.87 o 
  10  13  13      108.70      169.48     23.31 o 
  11  13  13      401.68      442.68     65.84 o 
   0   0  14     2638.12     2830.96     75.28 o 
   1   0  14      965.45      939.14     20.83 o 
   2   0  14     1456.89     1518.19     30.06 o 
   3   0  14     3778.69     3735.36     67.31 o 
   4   0  14      838.02      892.20     20.16 o 
   5   0  14     5090.03     5032.28     86.98 o 
   6   0  14     1782.92     1844.44     35.76 o 
   7   0  14     1107.98     1096.15     24.98 o 
   8   0  14       92.66       95.87     11.10 o 
   9   0  14      732.61      704.61     22.56 o 
  10   0  14       97.84      104.75     13.20 o 
  11   0  14     1069.98     1116.66     31.61 o 
  12   0  14      142.79      153.57     14.59 o 
  13   0  14      721.15      661.66     25.13 o 
 -13   1  14       96.63      108.12     15.21 o 
 -12   1  14      766.65      793.47     28.62 o 
 -11   1  14      571.50      576.54     20.98 o 
 -10   1  14     1477.23     1446.98     35.75 o 
  -9   1  14      485.89      499.73     16.93 o 
  -8   1  14      648.27      637.41     19.90 o 
  -7   1  14       25.39       33.25      9.57 o 
  -6   1  14       29.92       31.85      8.90 o 
  -5   1  14       66.16       81.44      9.07 o 
  -4   1  14      555.86      583.40     16.52 o 
  -3   1  14      396.98      417.39     13.02 o 
  -2   1  14      379.71      398.74     12.29 o 
  -1   1  14      281.99      289.46      9.26 o 
   0   1  14     1452.85     1513.90     30.40 o 
   1   1  14      190.87      200.54      9.57 o 
   2   1  14      369.53      408.27     12.22 o 
   3   1  14      487.91      493.40     14.48 o 
   4   1  14      751.94      761.31     17.23 o 
   5   1  14       43.75       57.07      8.41 o 
   6   1  14       70.24       78.33      8.53 o 
   7   1  14        4.27        9.61      9.72 o 
   8   1  14      716.30      710.71     20.77 o 
   9   1  14      403.53      397.20     15.67 o 
  10   1  14     1493.00     1474.03     35.82 o 
  11   1  14      541.86      516.63     20.02 o 
  12   1  14      964.78      988.59     29.13 o 
  13   1  14       72.16       55.17     17.44 o 
 -13   2  14      989.78      957.20     32.61 o 
 -12   2  14      614.16      589.66     22.73 o 
 -11   2  14      434.76      438.78     18.10 o 
 -10   2  14      581.90      580.79     19.38 o 
  -9   2  14      315.10      292.05     13.23 o 
  -8   2  14      213.11      206.47     12.30 o 
  -7   2  14     1153.14     1190.45     25.05 o 
  -6   2  14     1063.33     1061.06     22.80 o 
  -5   2  14     2724.82     2725.10     50.61 o 
  -4   2  14     3128.96     3064.80     62.41 o 
  -3   2  14     1885.58     1860.00     33.63 o 
  -2   2  14      767.72      742.05     17.89 o 
  -1   2  14     1573.13     1647.58     34.81 o 
   0   2  14     1295.03     1287.82     26.83 o 
   1   2  14     2018.30     2072.60     37.95 o 
   2   2  14      715.07      681.54     18.87 o 
   3   2  14     1495.71     1454.03     33.03 o 
   4   2  14     3357.47     3258.24     57.79 o 
   5   2  14     2615.19     2527.88     50.32 o 
   6   2  14      998.05      980.52     22.68 o 
   7   2  14      849.20      887.76     23.79 o 
   8   2  14      255.68      248.80     11.97 o 
   9   2  14      300.53      272.48     13.53 o 
  10   2  14      546.57      538.00     18.29 o 
  11   2  14      452.00      443.92     18.19 o 
  12   2  14      739.62      707.52     26.24 o 
  13   2  14      733.11      672.88     29.88 o 
 -13   3  14      294.09      336.55     21.35 o 
 -12   3  14       97.27       96.37     15.85 o 
 -11   3  14     1140.97     1140.80     31.80 o 
 -10   3  14      901.22      857.86     24.79 o 
  -9   3  14     1034.72     1079.44     25.68 o 
  -8   3  14      789.59      812.66     22.51 o 
  -7   3  14      230.28      241.43     13.49 o 
  -6   3  14      221.72      250.29     11.75 o 
  -5   3  14      134.49      126.94      9.14 o 
  -4   3  14      864.69      924.09     22.14 o 
  -3   3  14      320.76      320.92     12.02 o 
  -2   3  14     1608.63     1696.00     38.22 o 
  -1   3  14      213.60      243.37      9.96 o 
   0   3  14      301.37      333.97     10.77 o 
   1   3  14      425.95      436.60     29.35 o 
   2   3  14     1770.57     1848.06     36.60 o 
   3   3  14      266.67      260.50     10.72 o 
   4   3  14      875.16      898.16     22.12 o 
   5   3  14      116.87      115.26      9.98 o 
   6   3  14      295.26      307.37     11.44 o 
   7   3  14       73.72       68.67     10.42 o 
   8   3  14      865.33      860.41     21.52 o 
   9   3  14      957.55     1004.34     24.87 o 
  10   3  14      963.37      900.49     24.26 o 
  11   3  14     1119.85     1144.36     34.63 o 
  12   3  14      112.90       97.65     16.43 o 
  13   3  14      411.48      427.53     21.87 o 
 -13   4  14      490.77      515.62     22.15 o 
 -12   4  14     1206.97     1207.88     33.23 o 
 -11   4  14        5.10      -10.60     15.07 o 
 -10   4  14      664.12      707.10     23.01 o 
  -9   4  14      471.07      488.11     17.17 o 
  -8   4  14       15.90        9.92     10.92 o 
  -7   4  14      675.71      706.94     20.14 o 
  -6   4  14     2166.62     2105.57     40.19 o 
  -5   4  14      534.46      591.01     16.34 o 
  -4   4  14     4036.11     3976.47     77.07 o 
  -3   4  14      124.69      131.54     10.19 o 
  -2   4  14     2186.33     2113.67     49.70 o 
  -1   4  14      882.45      921.54     23.33 o 
   0   4  14       36.80       33.05      7.97 o 
   1   4  14      974.79      996.48     22.04 o 
   2   4  14     2465.52     2417.99     45.88 o 
   3   4  14      138.10      140.26     10.34 o 
   4   4  14     3762.11     3630.45     73.53 o 
   5   4  14      418.02      442.10     15.66 o 
   6   4  14     2071.74     1948.52     37.12 o 
   7   4  14      639.69      645.01     17.27 o 
   8   4  14       38.12       27.80      8.99 o 
   9   4  14      524.16      517.47     16.19 o 
  10   4  14      857.34      890.90     23.42 o 
  11   4  14       21.63       24.01     13.45 o 
  12   4  14     1088.27     1034.72     34.61 o 
  13   4  14      446.09      435.67     23.13 o 
 -13   5  14      255.04      239.81     19.33 o 
 -12   5  14      257.15      324.21     18.79 o 
 -11   5  14      986.01      998.99     29.95 o 
 -10   5  14      337.25      324.68     16.50 o 
  -9   5  14     1797.73     1778.41     38.07 o 
  -8   5  14      291.71      293.37     13.01 o 
  -7   5  14      755.45      757.92     20.75 o 
  -6   5  14      256.17      247.62     10.12 o 
  -5   5  14      256.88      249.65     11.72 o 
  -4   5  14        3.49        9.12      9.49 o 
  -3   5  14      898.57      889.61     25.14 o 
  -2   5  14      201.15      206.81      9.98 o 
  -1   5  14     1027.37     1044.39     24.16 o 
   0   5  14       13.61       16.13      7.44 o 
   1   5  14     1293.03     1288.72     29.30 o 
   2   5  14      171.91      158.60     10.52 o 
   3   5  14     1061.44     1054.38     23.19 o 
   4   5  14       31.87       23.71      8.45 o 
   5   5  14      147.92      141.06      9.98 o 
   6   5  14      202.68      182.86     10.06 o 
   7   5  14      866.12      860.82     19.46 o 
   8   5  14      276.07      258.08     12.54 o 
   9   5  14     1791.01     1762.32     36.78 o 
  10   5  14      344.83      319.66     13.52 o 
  11   5  14     1109.07     1105.80     26.25 o 
  12   5  14      335.73      381.97     15.28 o 
  13   5  14      295.48      301.39     17.76 o 
 -13   6  14      154.38      153.40     20.70 o 
 -12   6  14     1161.20     1193.96     33.18 o 
 -11   6  14      182.15      181.29     15.89 o 
 -10   6  14      122.81      129.91     13.04 o 
  -9   6  14      276.89      285.02     14.54 o 
  -8   6  14      610.92      580.04     18.79 o 
  -7   6  14       11.25       11.60      9.70 o 
  -6   6  14     1457.00     1502.75     31.55 o 
  -5   6  14     1689.89     1550.40     33.87 o 
  -3   6  14     1365.07     1288.29     29.43 o 
  -2   6  14     1347.47     1299.83     29.61 o 
  -1   6  14      125.83      119.82      8.26 o 
   0   6  14     2852.46     2798.41     57.08 o 
   1   6  14       61.41       54.25     10.01 o 
   2   6  14     1293.20     1250.82     32.01 o 
   3   6  14     1331.47     1237.57     29.26 o 
   4   6  14     1056.38      990.57     22.81 o 
   5   6  14     1884.34     1753.65     31.42 o 
   6   6  14     1356.25     1376.80     28.70 o 
   7   6  14       72.18       69.81     10.23 o 
   8   6  14      527.28      492.50     15.54 o 
   9   6  14      348.49      351.29     13.59 o 
  10   6  14      111.42      101.17     12.31 o 
  11   6  14      254.26      249.40     13.94 o 
  12   6  14      903.95      899.22     25.91 o 
  13   6  14      116.44       94.92     16.54 o 
 -13   7  14       94.25      115.56     23.14 o 
 -12   7  14      386.60      445.48     21.87 o 
 -11   7  14      426.89      400.51     18.54 o 
 -10   7  14      922.46      927.22     29.34 o 
  -9   7  14      588.58      590.51     21.10 o 
  -8   7  14      233.27      246.95     13.58 o 
  -7   7  14     1224.46     1221.71     27.78 o 
  -6   7  14       19.98       13.83      9.89 o 
  -5   7  14      285.20      294.37     11.29 o 
  -4   7  14      146.64      150.45     10.24 o 
  -3   7  14     1218.09     1125.25     24.87 o 
  -2   7  14      781.58      786.59     23.11 o 
  -1   7  14      710.56      679.67     17.57 o 
   0   7  14      153.80      155.73      9.29 o 
   1   7  14      555.27      520.49     17.91 o 
   2   7  14     1084.84     1086.39     24.23 o 
   3   7  14     1103.23      999.31     26.44 o 
   4   7  14      109.66      119.63      9.12 o 
   5   7  14      250.45      240.79     11.34 o 
   6   7  14       24.79       15.54      9.29 o 
   7   7  14     1112.20     1092.62     24.39 o 
   8   7  14      131.70      127.02     10.70 o 
   9   7  14      766.84      781.07     20.90 o 
  10   7  14     1000.43     1011.18     25.26 o 
  11   7  14      662.26      631.65     18.78 o 
  12   7  14      482.90      546.07     17.38 o 
  13   7  14       96.86       90.15     16.14 o 
 -13   8  14      761.65      814.22     41.73 o 
 -12   8  14       96.25      133.93     19.72 o 
 -11   8  14      843.32      898.67     27.61 o 
 -10   8  14       61.91       62.32     14.37 o 
  -9   8  14       65.70       69.63     14.15 o 
  -8   8  14      400.16      400.27     15.57 o 
  -7   8  14      490.86      509.90     17.60 o 
  -6   8  14      962.02      948.14     23.01 o 
  -5   8  14     2162.39     2159.51     42.42 o 
  -4   8  14      137.71      149.24     10.84 o 
  -3   8  14     2248.24     2134.17     47.28 o 
  -2   8  14      277.37      245.65     11.85 o 
  -1   8  14      502.26      483.44     14.97 o 
   0   8  14      981.47      901.68     21.86 o 
   1   8  14      461.34      443.75     16.66 o 
   2   8  14      274.81      256.28     12.64 o 
   3   8  14     2304.13     2154.78     47.12 o 
   4   8  14      107.88      113.35     11.78 o 
   5   8  14     1880.25     1808.27     40.83 o 
   6   8  14      795.68      779.45     20.28 o 
   7   8  14      580.33      598.37     16.42 o 
   8   8  14      461.60      444.57     14.41 o 
   9   8  14       62.80       68.16     11.53 o 
  10   8  14       95.42       95.86     12.21 o 
  11   8  14      835.99      894.51     25.34 o 
  12   8  14      133.81      184.30     17.39 o 
  13   8  14      498.50      514.87     26.88 o 
 -13   9  14      242.94      328.71     23.29 o 
 -12   9  14      274.16      232.96     21.64 o 
 -11   9  14      102.68      144.44     19.91 o 
 -10   9  14     1132.12     1109.65     32.42 o 
  -9   9  14      138.54      152.68     13.69 o 
  -8   9  14     1087.44     1087.35     27.66 o 
  -7   9  14      146.10      159.29     12.64 o 
  -6   9  14      195.62      212.45     13.12 o 
  -5   9  14      201.09      230.15     13.24 o 
  -4   9  14      481.74      463.94     17.57 o 
  -3   9  14       19.20       20.75     10.63 o 
  -2   9  14     1215.79     1153.72     30.43 o 
  -1   9  14      160.73      151.46     10.27 o 
   0   9  14      975.11      945.03     22.86 o 
   1   9  14      139.17      125.21     11.09 o 
   2   9  14     1410.74     1361.89     34.25 o 
   3   9  14       11.85       18.72     12.72 o 
   4   9  14      438.87      414.58     18.15 o 
   5   9  14      166.66      199.21     13.43 o 
   6   9  14      156.79      180.87     11.63 o 
   7   9  14      136.16      144.15     11.40 o 
   8   9  14     1303.08     1255.74     26.00 o 
   9   9  14      167.50      154.50     12.03 o 
  10   9  14     1170.24     1094.37     26.95 o 
  11   9  14      114.91      111.95     16.03 o 
  12   9  14      309.56      252.85     22.85 o 
  13   9  14      272.67      340.00     22.58 o 
 -12  10  14      227.45      233.01     22.33 o 
 -11  10  14      424.00      464.90     21.49 o 
 -10  10  14      252.31      250.40     15.97 o 
  -9  10  14      182.57      176.22     13.73 o 
  -8  10  14       17.93       20.23     12.87 o 
  -7  10  14     1151.81     1203.02     30.18 o 
  -6  10  14      205.24      229.77     16.36 o 
  -5  10  14     1182.77     1196.85     30.22 o 
  -4  10  14      573.44      562.04     20.51 o 
  -3  10  14      640.28      618.11     21.03 o 
  -2  10  14      571.99      557.35     20.39 o 
  -1  10  14      553.08      514.36     18.31 o 
   0  10  14       47.43       55.79      9.46 o 
   1  10  14      544.10      524.88     18.84 o 
   2  10  14      527.63      481.58     20.21 o 
   3  10  14      798.27      749.53     24.98 o 
   4  10  14      462.92      441.44     19.44 o 
   5  10  14     1061.77     1039.12     31.17 o 
   6  10  14      187.61      205.23     13.41 o 
   7  10  14     1008.79     1019.41     26.32 o 
   8  10  14       19.36       26.41     12.29 o 
   9  10  14      156.02      126.66     13.24 o 
  10  10  14      192.69      196.32     17.25 o 
  11  10  14      344.20      361.09     19.73 o 
  12  10  14      222.62      231.69     23.50 o 
 -11  11  14      369.93      363.45     25.44 o 
 -10  11  14      407.46      365.73     19.06 o 
  -9  11  14       98.86      105.87     15.23 o 
  -8  11  14     1145.83     1207.84     31.60 o 
  -7  11  14       74.08       73.59     13.67 o 
  -6  11  14      418.86      459.61     17.48 o 
  -5  11  14      132.50      134.48     12.81 o 
  -4  11  14      504.95      483.28     19.11 o 
  -3  11  14      702.52      741.05     25.48 o 
  -2  11  14      701.27      690.38     25.07 o 
  -1  11  14       20.61       19.92     14.68 o 
   0  11  14     1251.84     1290.41     31.79 o 
   1  11  14      136.04      144.53     12.98 o 
   2  11  14      814.96      797.73     26.18 o 
   3  11  14      725.17      737.85     26.04 o 
   4  11  14      518.58      481.57     19.96 o 
   5  11  14      102.06       87.03     15.51 o 
   6  11  14      411.12      448.44     16.64 o 
   7  11  14       80.83       61.01     13.25 o 
   8  11  14     1495.26     1494.98     31.81 o 
   9  11  14      176.30      181.12     16.46 o 
  10  11  14      504.42      436.15     18.80 o 
  11  11  14      581.22      567.63     27.87 o 
 -10  12  14      256.21      268.92     25.39 o 
  -9  12  14      142.68      157.12     15.89 o 
  -8  12  14      205.63      208.53     17.17 o 
  -7  12  14      695.37      738.90     22.57 o 
  -6  12  14     1121.97     1184.31     32.17 o 
  -5  12  14      246.90      274.81     16.87 o 
  -4  12  14      991.65     1034.07     32.10 o 
  -3  12  14       15.95        9.47     16.40 o 
  -2  12  14      841.04      822.24     30.09 o 
  -1  12  14      156.16      136.68     14.41 o 
   0  12  14      124.95      101.31     16.44 o 
   1  12  14      220.81      207.75     17.48 o 
   2  12  14      896.86      827.51     27.43 o 
   3  12  14       60.62       37.55     14.70 o 
   4  12  14     1078.19     1083.99     32.74 o 
   5  12  14      279.81      234.64     17.33 o 
   6  12  14      830.31      851.62     28.72 o 
   7  12  14      513.97      522.16     19.50 o 
   8  12  14      224.03      223.37     18.11 o 
   9  12  14      133.48      129.75     19.93 o 
  10  12  14      198.50      165.18     22.43 o 
  -9  13  14     1063.46      972.89     43.50 o 
  -8  13  14      246.74      313.80     20.82 o 
  -7  13  14      536.91      569.44     26.54 o 
  -6  13  14      259.73      274.67     21.50 o 
  -5  13  14      220.37      269.10     19.06 o 
  -4  13  14      107.01      153.95     21.41 o 
  -3  13  14      663.44      701.46     28.17 o 
  -2  13  14      293.12      320.59     18.31 o 
  -1  13  14      857.82      866.96     30.43 o 
   0  13  14      547.66      542.62     22.49 o 
   1  13  14      992.65     1015.37     33.64 o 
   2  13  14      230.44      253.78     19.95 o 
   3  13  14      689.57      661.14     28.44 o 
   4  13  14      101.53       90.59     15.77 o 
   5  13  14      181.44      170.57     17.19 o 
   6  13  14      222.38      217.44     17.86 o 
   7  13  14      530.78      558.57     23.51 o 
   8  13  14      201.62      239.11     22.97 o 
   9  13  14     1240.27     1101.70     81.76 o 
  -8  14  14      388.99      428.12     31.19 o 
  -7  14  14       44.66       57.14     25.48 o 
  -6  14  14      751.37      750.93     34.68 o 
  -5  14  14      117.43      129.21     22.03 o 
  -4  14  14      577.27      609.98     27.49 o 
  -3  14  14      262.78      252.23     22.63 o 
  -2  14  14      255.98      208.22     21.65 o 
  -1  14  14       92.75      118.00     18.09 o 
   0  14  14      410.79      442.10     21.77 o 
   1  14  14       70.24       94.29     19.24 o 
   2  14  14      381.98      336.21     22.95 o 
   3  14  14      310.44      310.61     23.75 o 
   4  14  14      450.38      381.63     26.54 o 
   5  14  14      162.94      178.35     23.22 o 
   6  14  14      566.83      596.93     31.38 o 
   7  14  14       31.38       34.80     17.85 o 
   8  14  14      335.34      356.62     28.62 o 
   1   0  15     6210.46     6206.43    110.54 o 
   2   0  15     1017.98     1149.59     25.54 o 
   3   0  15      605.06      555.40     17.32 o 
   4   0  15     2074.53     2225.47     43.68 o 
   5   0  15     1453.39     1462.32     29.87 o 
   6   0  15      521.95      537.84     16.12 o 
   7   0  15     3498.25     3386.20     66.73 o 
   8   0  15       23.35       27.98     11.30 o 
   9   0  15     1998.12     1940.55     44.92 o 
  10   0  15      473.39      473.63     18.16 o 
  11   0  15       60.06       60.81     14.47 o 
  12   0  15      193.86      201.56     15.64 o 
  13   0  15      174.51      187.67     20.04 o 
  14   0  15       35.27       43.00     21.38 o 
 -14   1  15     1165.75     1249.56     56.95 o 
 -13   1  15      238.10      266.75     17.95 o 
 -12   1  15      207.54      250.49     16.88 o 
 -11   1  15      323.73      344.34     16.98 o 
 -10   1  15      101.50      105.66     14.19 o 
  -9   1  15      326.62      356.43     15.85 o 
  -8   1  15      681.73      670.72     21.89 o 
  -7   1  15      150.33      180.61     11.03 o 
  -6   1  15      707.77      700.78     19.52 o 
  -5   1  15      233.21      267.36     11.75 o 
  -4   1  15      226.81      258.71     11.50 o 
  -3   1  15       41.87       54.52      9.61 o 
  -2   1  15       32.79       37.97      9.20 o 
  -1   1  15       49.90       46.04      8.92 o 
   0   1  15       25.79       26.21      8.08 o 
   1   1  15       13.24       10.38      8.60 o 
   2   1  15       27.08       35.87      9.60 o 
   3   1  15        8.26       18.21      9.75 o 
   4   1  15      234.61      247.39     11.36 o 
   5   1  15      196.84      221.28     10.84 o 
   6   1  15      792.69      812.65     19.38 o 
   7   1  15       63.31       81.74     11.18 o 
   8   1  15      767.39      750.38     22.31 o 
   9   1  15      345.54      362.89     16.18 o 
  10   1  15      122.05      136.78     14.16 o 
  11   1  15      226.26      239.60     16.11 o 
  12   1  15      328.57      352.75     18.88 o 
  13   1  15      224.49      223.72     22.56 o 
  14   1  15     1131.55     1198.79     53.14 o 
 -14   2  15      364.88      320.55     25.92 o 
 -13   2  15      176.46      183.33     21.29 o 
 -12   2  15      129.93      118.95     14.97 o 
 -11   2  15      133.64      143.62     15.05 o 
 -10   2  15      557.35      527.94     18.24 o 
  -9   2  15     1356.80     1396.14     31.03 o 
  -8   2  15     1292.08     1308.97     31.00 o 
  -7   2  15     1661.01     1632.86     33.39 o 
  -6   2  15     1467.10     1475.22     32.19 o 
  -5   2  15     1456.72     1497.25     33.87 o 
  -4   2  15      417.68      413.85     14.60 o 
  -3   2  15      903.10      963.60     23.40 o 
  -2   2  15     1570.08     1595.23     31.34 o 
  -1   2  15     1812.35     1844.74     38.52 o 
   0   2  15     3010.36     3043.33     57.25 o 
   1   2  15     2243.67     2214.86     41.48 o 
   2   2  15     1399.56     1404.98     32.38 o 
   3   2  15     1030.31     1045.17     24.42 o 
   4   2  15      463.21      463.10     14.23 o 
   5   2  15     1606.22     1626.40     32.66 o 
   6   2  15     1579.60     1581.28     31.24 o 
   7   2  15     1425.51     1371.04     31.78 o 
   8   2  15     1398.24     1387.52     30.06 o 
   9   2  15     1115.48     1093.93     30.53 o 
  10   2  15      557.44      509.64     19.08 o 
  11   2  15      178.32      172.24     17.09 o 
  12   2  15      168.37      165.64     17.41 o 
  13   2  15      135.85      138.82     22.24 o 
  14   2  15      490.51      475.73     28.57 o 
 -14   3  15      245.71      261.08     24.92 o 
 -13   3  15      699.86      739.43     36.73 o 
 -12   3  15      537.01      541.54     21.82 o 
 -11   3  15      123.26      136.01     14.77 o 
 -10   3  15      319.76      350.40     16.03 o 
  -9   3  15      432.30      484.15     16.62 o 
  -8   3  15       79.47       79.37     12.15 o 
  -7   3  15     1447.73     1516.61     36.10 o 
  -6   3  15      543.22      545.50     17.53 o 
  -5   3  15      515.61      574.90     19.98 o 
  -4   3  15      619.45      646.34     19.85 o 
  -3   3  15      621.10      642.15     24.34 o 
  -2   3  15      134.34      140.06     10.76 o 
  -1   3  15      149.69      163.05     10.38 o 
   0   3  15        2.63       13.50      8.06 o 
   1   3  15       68.21       70.40      9.60 o 
   2   3  15       60.70       68.98      9.92 o 
   3   3  15      420.38      410.41     15.19 o 
   4   3  15      602.59      607.16     19.78 o 
   5   3  15      546.41      565.50     18.17 o 
   6   3  15      710.14      710.97     18.08 o 
   7   3  15     1751.11     1826.33     35.15 o 
   8   3  15      116.35       95.58     11.53 o 
   9   3  15      381.90      422.13     15.52 o 
  10   3  15      342.83      363.64     15.69 o 
  11   3  15       73.90       85.54     16.91 o 
  12   3  15      436.83      431.50     21.62 o 
  13   3  15      666.91      698.59     34.46 o 
  14   3  15      188.95      159.42     25.60 o 
 -14   4  15      433.47      442.81     28.58 o 
 -13   4  15       91.46       81.44     20.59 o 
 -12   4  15       39.17       36.67     16.26 o 
 -11   4  15      669.08      704.12     26.16 o 
 -10   4  15     1191.92     1104.04     30.30 o 
  -9   4  15      294.66      283.27     14.37 o 
  -8   4  15     3267.27     3200.44     62.47 o 
  -7   4  15      314.24      318.16     13.90 o 
  -6   4  15     1361.29     1350.99     29.84 o 
  -5   4  15      896.10      903.82     26.34 o 
  -4   4  15       42.72       57.08     12.30 o 
  -3   4  15      727.29      757.26     22.36 o 
  -2   4  15     2092.62     1996.49     45.92 o 
  -1   4  15      252.64      281.07     11.72 o 
   0   4  15     5132.97     5016.07     95.41 o 
   1   4  15      176.63      182.30     10.95 o 
   2   4  15     2210.91     2108.84     43.99 o 
   3   4  15      756.39      752.50     22.50 o 
   4   4  15       44.79       53.97     10.98 o 
   5   4  15     1024.65     1001.04     24.02 o 
   6   4  15     1433.13     1403.94     29.99 o 
   7   4  15      295.70      299.06     12.73 o 
   8   4  15     3174.93     3083.17     59.94 o 
   9   4  15      225.94      215.54     14.43 o 
  10   4  15     1057.73      994.76     27.36 o 
  11   4  15      604.35      639.06     22.15 o 
  12   4  15       54.65       46.27     17.14 o 
  13   4  15      216.36      211.57     22.85 o 
  14   4  15      440.08      423.26     31.01 o 
 -14   5  15      197.85      197.11     23.52 o 
 -13   5  15      735.74      771.08     35.89 o 
 -12   5  15      127.62      132.87     17.69 o 
 -11   5  15      249.04      242.62     17.85 o 
 -10   5  15      701.93      771.71     25.08 o 
  -9   5  15      155.05      161.08     14.35 o 
  -8   5  15      447.29      491.77     17.32 o 
  -7   5  15     1139.32     1140.70     29.24 o 
  -6   5  15       12.26       27.96     10.92 o 
  -5   5  15      977.91      997.33     28.11 o 
  -4   5  15      212.16      227.66     14.27 o 
  -3   5  15      161.51      191.27     13.55 o 
  -2   5  15      526.29      508.20     18.26 o 
  -1   5  15       67.83       75.05      9.83 o 
   0   5  15       76.70       69.19      9.79 o 
   1   5  15       26.75       18.16     11.57 o 
   2   5  15      452.58      434.27     17.09 o 
   3   5  15      182.69      192.81     13.27 o 
   4   5  15      236.89      240.95     12.71 o 
   5   5  15      943.54      964.36     25.51 o 
   6   5  15        3.85        4.68     10.34 o 
   7   5  15     1234.39     1197.76     26.04 o 
   8   5  15      434.22      477.08     17.20 o 
   9   5  15      178.56      172.95     14.03 o 
  10   5  15      656.88      694.29     22.53 o 
  11   5  15      355.58      351.27     16.81 o 
  12   5  15       97.69       97.65     16.69 o 
  13   5  15      800.02      830.93     33.90 o 
  14   5  15      167.29      191.15     26.88 o 
 -14   6  15       18.49       15.13     26.53 o 
 -13   6  15      271.70      268.45     27.14 o 
 -12   6  15      112.67      136.71     21.86 o 
 -11   6  15       75.20       60.15     15.65 o 
 -10   6  15      648.44      713.20     24.75 o 
  -9   6  15      358.55      361.94     17.31 o 
  -8   6  15     1207.32     1202.06     30.46 o 
  -7   6  15     1212.03     1151.85     29.22 o 
  -6   6  15      717.43      653.95     20.83 o 
  -5   6  15      887.99      845.51     26.74 o 
  -4   6  15      485.63      494.42     18.31 o 
  -3   6  15      523.56      468.65     17.69 o 
  -2   6  15     1142.88     1142.53     29.67 o 
  -1   6  15     2009.64     2039.12     44.09 o 
   0   6  15     1656.36     1587.02     34.72 o 
   1   6  15     1922.88     1877.97     48.13 o 
   2   6  15     1251.89     1203.33     30.40 o 
   3   6  15      494.62      446.66     16.30 o 
   4   6  15      433.87      429.19     16.28 o 
   5   6  15     1117.48     1072.61     25.00 o 
   6   6  15      684.45      631.59     19.32 o 
   7   6  15     1409.89     1340.46     27.59 o 
   8   6  15     1042.23     1015.75     26.15 o 
   9   6  15      366.35      341.21     14.06 o 
  10   6  15      600.21      635.48     21.58 o 
  11   6  15      120.77       93.64     14.32 o 
  12   6  15       97.48      122.88     19.88 o 
  13   6  15      394.33      450.79     24.64 o 
  14   6  15       12.58      -16.62     34.04 o 
 -13   7  15      346.56      313.53     30.04 o 
 -12   7  15      131.53      152.30     22.27 o 
 -11   7  15      540.08      583.88     23.55 o 
 -10   7  15      240.06      309.24     17.38 o 
  -9   7  15       61.30       68.95     14.62 o 
  -8   7  15      594.82      660.05     23.66 o 
  -7   7  15      157.09      172.45     12.43 o 
  -6   7  15      410.52      413.00     15.73 o 
  -5   7  15      945.58      898.72     25.25 o 
  -4   7  15      144.42      167.46     11.70 o 
  -3   7  15     1141.57     1107.07     27.63 o 
  -2   7  15      242.27      250.87     12.53 o 
  -1   7  15      112.94      119.74     11.25 o 
   0   7  15      113.32      124.72     11.57 o 
   1   7  15       86.86       86.88     12.06 o 
   2   7  15      255.22      245.70     12.95 o 
   3   7  15     1143.16     1104.66     28.20 o 
   4   7  15       91.66       99.57     11.36 o 
   5   7  15      934.27      877.39     24.57 o 
   6   7  15      551.58      541.79     16.94 o 
   7   7  15      100.79       96.70     11.64 o 
   8   7  15      653.22      723.20     20.17 o 
   9   7  15       27.10       23.09     12.29 o 
  10   7  15      147.73      168.73     14.22 o 
  11   7  15      475.63      513.37     20.08 o 
  12   7  15      150.14      151.88     19.49 o 
  13   7  15      455.12      465.44     27.21 o 
 -13   8  15      194.72      179.97     39.49 o 
 -12   8  15      514.44      530.18     39.20 o 
 -11   8  15      109.34      151.42     21.84 o 
 -10   8  15      266.25      284.90     18.00 o 
  -9   8  15     1031.67     1035.84     27.91 o 
  -8   8  15        2.09        2.90     13.13 o 
  -7   8  15     2061.45     1996.24     45.52 o 
  -6   8  15      239.73      214.59     14.59 o 
  -5   8  15      446.79      394.44     16.97 o 
  -4   8  15      571.25      585.36     20.41 o 
  -3   8  15      401.71      396.65     15.92 o 
  -2   8  15      695.82      682.05     21.42 o 
  -1   8  15     2673.75     2514.46     56.62 o 
   0   8  15       62.04       59.22     11.40 o 
   1   8  15     2571.36     2394.44     59.44 o 
   2   8  15      677.29      632.52     22.80 o 
   3   8  15      348.32      330.32     17.93 o 
   4   8  15      683.59      679.68     22.72 o 
   5   8  15      399.06      354.95     16.74 o 
   6   8  15      248.97      228.82     14.03 o 
   7   8  15     2039.00     1924.48     40.45 o 
   8   8  15        8.40        0.05     11.71 o 
   9   8  15      870.64      867.80     25.68 o 
  10   8  15      253.23      270.45     15.14 o 
  11   8  15       59.11       59.44     17.83 o 
  12   8  15      563.71      546.61     30.41 o 
  13   8  15      154.31      131.91     33.24 o 
 -12   9  15      519.78      527.31     31.28 o 
 -11   9  15      355.43      415.40     30.20 o 
 -10   9  15       71.65       79.55     19.14 o 
  -9   9  15      754.71      861.61     27.01 o 
  -8   9  15      398.54      368.59     17.57 o 
  -7   9  15      173.09      202.00     14.62 o 
  -6   9  15      963.62      973.05     29.11 o 
  -5   9  15      220.79      229.64     16.02 o 
  -4   9  15      545.94      543.85     19.83 o 
  -3   9  15      721.06      764.25     22.46 o 
  -2   9  15      397.08      394.31     15.46 o 
  -1   9  15      320.16      324.74     13.21 o 
   0   9  15      121.38      108.83     10.99 o 
   1   9  15      209.98      200.99     12.55 o 
   2   9  15      448.46      440.27     17.66 o 
   3   9  15      699.98      718.03     25.24 o 
   4   9  15      606.55      582.07     20.56 o 
   5   9  15      307.40      311.18     15.33 o 
   6   9  15     1051.42     1034.78     29.36 o 
   7   9  15      158.59      173.46     12.09 o 
   8   9  15      395.02      363.00     14.76 o 
   9   9  15      736.17      828.36     23.78 o 
  10   9  15       98.61       83.88     17.80 o 
  11   9  15      215.31      209.61     22.69 o 
  12   9  15      599.36      580.24     28.95 o 
 -11  10  15      435.57      508.72     28.05 o 
 -10  10  15       96.73       88.16     20.19 o 
  -9  10  15      834.34      862.42     31.15 o 
  -8  10  15      664.53      707.90     24.19 o 
  -7  10  15      645.00      615.54     22.58 o 
  -6  10  15      763.90      772.32     26.44 o 
  -5  10  15      261.61      237.49     16.39 o 
  -4  10  15      146.26      129.60     13.33 o 
  -3  10  15      781.66      790.55     24.20 o 
  -2  10  15      628.17      592.87     23.48 o 
  -1  10  15      559.17      514.36     20.37 o 
   0  10  15      825.31      771.98     23.38 o 
   1  10  15      615.16      575.20     19.69 o 
   2  10  15      575.65      537.91     21.48 o 
   3  10  15      762.40      743.04     26.11 o 
   4  10  15      158.19      130.07     14.24 o 
   5  10  15      335.56      288.00     15.95 o 
   6  10  15      875.14      861.40     26.78 o 
   7  10  15      541.44      488.11     18.91 o 
   8  10  15      610.13      654.03     20.07 o 
   9  10  15      834.73      814.04     26.74 o 
  10  10  15      111.05       83.47     23.45 o 
  11  10  15      416.41      470.02     27.02 o 
 -10  11  15      390.87      454.65     26.66 o 
  -9  11  15      370.21      385.58     23.25 o 
  -8  11  15       17.95       27.40     15.75 o 
  -7  11  15      567.79      583.26     23.00 o 
  -6  11  15      599.43      610.97     20.68 o 
  -5  11  15      158.48      141.37     15.02 o 
  -4  11  15     1409.73     1459.23     41.27 o 
  -3  11  15      249.36      264.05     15.43 o 
  -2  11  15      582.79      642.06     26.96 o 
  -1  11  15      245.91      251.73     18.73 o 
   0  11  15       75.45       81.70     12.64 o 
   1  11  15      101.31      104.28     13.43 o 
   2  11  15      498.26      535.05     21.71 o 
   3  11  15      163.42      153.13     16.04 o 
   4  11  15     1618.99     1631.44     41.80 o 
   5  11  15      201.28      176.21     15.54 o 
   6  11  15      643.42      620.39     23.37 o 
   7  11  15      561.01      552.62     23.50 o 
   8  11  15       18.96       32.65     15.76 o 
   9  11  15      252.97      268.34     23.43 o 
  10  11  15      292.85      360.51     25.70 o 
  -9  12  15      123.06      150.18     21.10 o 
  -8  12  15      875.30      845.42     35.02 o 
  -7  12  15      120.90      125.08     16.95 o 
  -6  12  15      413.15      398.71     24.07 o 
  -5  12  15      281.59      299.57     18.56 o 
  -4  12  15       15.82       24.86     16.74 o 
  -3  12  15      235.43      257.07     18.46 o 
  -2  12  15      809.56      776.70     27.56 o 
  -1  12  15      146.71      150.80     19.00 o 
   0  12  15     1238.78     1130.04     33.94 o 
   1  12  15       88.89       73.16     16.59 o 
   2  12  15      642.34      593.64     24.25 o 
   3  12  15      282.99      268.09     16.79 o 
   4  12  15       14.91      -12.28     15.38 o 
   5  12  15      341.56      340.18     19.19 o 
   6  12  15      378.06      348.09     21.15 o 
   7  12  15      153.02      155.13     16.89 o 
   8  12  15      903.39      846.70     42.76 o 
   9  12  15       98.34       93.58     21.02 o 
  -8  13  15      328.50      394.97     56.73 o 
  -7  13  15      314.50      272.95     29.08 o 
  -6  13  15      125.78      116.98     26.57 o 
  -5  13  15      946.60      925.00     37.78 o 
  -4  13  15      654.86      691.60     34.65 o 
  -3  13  15      726.51      771.29     35.95 o 
  -2  13  15      413.48      417.03     24.95 o 
  -1  13  15      369.29      416.45     36.69 o 
   0  13  15      324.54      334.14     24.29 o 
   1  13  15      314.28      328.80     21.73 o 
   2  13  15      398.26      408.03     27.32 o 
   3  13  15      768.12      792.00     36.93 o 
   4  13  15      658.74      640.81     32.48 o 
   5  13  15      961.57      944.62     33.76 o 
   6  13  15      140.38      121.11     20.46 o 
   7  13  15      400.17      363.63     22.53 o 
   8  13  15      278.44      299.22     27.89 o 
  -6  14  15       19.63       -5.58     27.66 o 
  -5  14  15      229.13      238.06     23.84 o 
  -4  14  15      225.71      229.87     24.25 o 
  -3  14  15       31.86       28.41     23.36 o 
  -2  14  15      491.99      463.95     64.46 o 
  -1  14  15      480.66      502.19     40.15 o 
   0  14  15      457.37      392.85     37.77 o 
   1  14  15      442.98      431.49     34.74 o 
   2  14  15      289.96      256.69     28.60 o 
   3  14  15       20.66        5.91     26.39 o 
   4  14  15      161.33      142.37     28.70 o 
   5  14  15      348.21      305.48     26.98 o 
   6  14  15        5.86       -3.40     25.88 o 
  -3  15  15     1172.36     1212.70     67.52 o 
  -2  15  15      178.06      176.10     29.60 o 
  -1  15  15      301.57      356.04     31.58 o 
   0  15  15      327.22      362.81     32.75 o 
   1  15  15      202.18      194.91     30.28 o 
   2  15  15      172.11      152.24     24.34 o 
   3  15  15     1342.62     1397.74    112.22 o 
   0   0  16     1096.11     1234.25     39.22 o 
   1   0  16      872.02      923.72     21.84 o 
   2   0  16      739.40      793.02     21.43 o 
   3   0  16     3537.51     3658.77     71.76 o 
   4   0  16       78.95       70.28     11.14 o 
   5   0  16     2472.55     2405.59     47.29 o 
   6   0  16      191.74      232.63     14.44 o 
   7   0  16       38.67       52.40     12.00 o 
   8   0  16      754.14      770.56     24.11 o 
   9   0  16      636.18      600.84     21.29 o 
  10   0  16      769.49      750.77     25.16 o 
  11   0  16      209.61      205.47     16.36 o 
  12   0  16      209.55      220.01     19.22 o 
  13   0  16      519.72      495.26     34.06 o 
  14   0  16       16.97       12.65     28.51 o 
 -14   1  16      123.23      124.12     29.35 o 
 -13   1  16      459.19      514.57     28.38 o 
 -12   1  16     1177.84     1245.67     43.58 o 
 -11   1  16      217.79      240.10     16.41 o 
 -10   1  16      467.82      503.29     19.95 o 
  -9   1  16       73.28       70.68     13.79 o 
  -8   1  16       17.55       20.24     13.10 o 
  -7   1  16      746.53      716.12     23.34 o 
  -6   1  16      234.44      229.36     13.65 o 
  -5   1  16      940.41      940.20     24.82 o 
  -4   1  16      189.60      204.91     12.31 o 
  -3   1  16      273.44      256.92     13.06 o 
  -2   1  16      101.68       94.77     10.15 o 
  -1   1  16       19.77       13.61      9.46 o 
   0   1  16      104.20      119.05     11.18 o 
   1   1  16       48.51       51.05      9.82 o 
   2   1  16       32.65       31.46     10.48 o 
   3   1  16      386.60      360.00     13.34 o 
   4   1  16      198.72      215.51     12.26 o 
   5   1  16      862.69      858.79     23.60 o 
   6   1  16      301.65      314.52     13.83 o 
   7   1  16      496.91      507.21     17.51 o 
   8   1  16       73.12       77.02     12.80 o 
   9   1  16       90.71       93.48     14.30 o 
  10   1  16      457.89      485.35     19.34 o 
  11   1  16      232.18      255.28     16.53 o 
  12   1  16     1266.75     1251.52     49.81 o 
  13   1  16      357.17      341.26     28.23 o 
  14   1  16      157.84      150.16     24.33 o 
 -14   2  16        0.72       17.32     28.24 o 
 -13   2  16      144.48      119.15     22.67 o 
 -12   2  16      393.59      376.77     24.25 o 
 -11   2  16      643.02      641.53     22.13 o 
 -10   2  16      851.02      857.84     26.87 o 
  -9   2  16      412.79      414.81     16.77 o 
  -8   2  16      289.14      300.84     15.26 o 
  -7   2  16      430.10      453.38     16.14 o 
  -6   2  16      217.25      220.78     14.44 o 
  -5   2  16      831.79      840.93     22.98 o 
  -4   2  16     2262.20     2314.67     50.24 o 
  -3   2  16     1603.90     1639.82     35.23 o 
  -2   2  16     1406.12     1457.64     32.70 o 
  -1   2  16      817.16      898.01     22.39 o 
   0   2  16      523.48      565.54     18.38 o 
   1   2  16      709.16      789.18     21.44 o 
   2   2  16     1636.14     1665.63     34.20 o 
   3   2  16     1645.03     1596.09     35.07 o 
   4   2  16     2373.23     2401.29     50.17 o 
   5   2  16      742.48      738.45     22.33 o 
   6   2  16      228.32      239.66     13.80 o 
   7   2  16      397.00      429.97     15.37 o 
   8   2  16      272.67      287.97     13.98 o 
   9   2  16      353.40      363.94     16.15 o 
  10   2  16     1063.14     1049.78     28.45 o 
  11   2  16      543.46      510.85     23.18 o 
  12   2  16      467.60      439.09     26.06 o 
  13   2  16      153.50      147.06     24.50 o 
  14   2  16       12.31      -21.76     30.80 o 
 -13   3  16      676.05      703.38     39.88 o 
 -12   3  16      273.00      263.87     21.50 o 
 -11   3  16     1060.72     1145.79     35.31 o 
 -10   3  16      324.45      319.10     16.94 o 
  -9   3  16      249.03      294.98     15.67 o 
  -8   3  16       84.23       89.01     12.87 o 
  -7   3  16      420.68      443.85     16.05 o 
  -6   3  16      249.68      256.91     15.12 o 
  -5   3  16      844.58      898.91     25.57 o 
  -4   3  16      609.42      569.85     17.71 o 
  -3   3  16      391.30      397.43     14.87 o 
  -2   3  16      478.73      434.08     15.68 o 
  -1   3  16       97.36      108.06     10.41 o 
   0   3  16       36.27       48.14     11.68 o 
   1   3  16      164.46      171.91     11.03 o 
   2   3  16      462.52      436.06     15.00 o 
   3   3  16      367.55      354.60     14.92 o 
   4   3  16      516.84      473.90     18.19 o 
   5   3  16      783.11      807.58     24.15 o 
   6   3  16      344.83      327.44     14.77 o 
   7   3  16      297.15      308.01     14.31 o 
   8   3  16      113.08      120.28     12.41 o 
   9   3  16      248.15      283.14     14.06 o 
  10   3  16      382.80      364.78     17.29 o 
  11   3  16     1027.93     1093.69     37.65 o 
  12   3  16      211.44      206.02     23.75 o 
  13   3  16      626.50      661.78     35.43 o 
 -13   4  16       59.88       71.84     22.17 o 
 -12   4  16      757.77      674.16     32.30 o 
 -11   4  16      229.75      235.48     18.40 o 
 -10   4  16      630.64      639.73     26.13 o 
  -9   4  16      480.14      507.84     18.61 o 
  -8   4  16       36.47       60.10     12.63 o 
  -7   4  16      525.43      524.74     18.36 o 
  -6   4  16      781.99      767.99     25.24 o 
  -5   4  16       89.07      104.81     13.78 o 
  -4   4  16     2190.06     2130.69     51.43 o 
  -3   4  16      298.36      279.87     14.38 o 
  -2   4  16     1323.75     1284.12     30.87 o 
  -1   4  16      632.68      648.61     20.00 o 
   0   4  16       26.69       26.44     11.35 o 
   1   4  16      730.40      752.72     22.07 o 
   2   4  16     1375.26     1307.60     32.38 o 
   3   4  16      271.08      266.56     14.40 o 
   4   4  16     2268.15     2220.29     49.30 o 
   5   4  16       56.30       64.97     12.36 o 
   6   4  16      749.88      707.34     22.95 o 
   7   4  16      516.78      522.61     16.47 o 
   8   4  16       63.84       75.17     13.38 o 
   9   4  16      669.22      690.75     21.06 o 
  10   4  16      696.82      696.06     22.01 o 
  11   4  16      161.39      165.40     17.58 o 
  12   4  16      793.79      734.96     33.90 o 
  13   4  16      117.94      106.84     27.78 o 
 -13   5  16      396.13      387.15     27.75 o 
 -12   5  16      638.13      745.00     36.80 o 
 -11   5  16      771.46      804.01     35.37 o 
 -10   5  16       75.47       77.71     17.87 o 
  -9   5  16       72.53       78.30     15.75 o 
  -8   5  16      157.93      167.02     14.08 o 
  -7   5  16       57.43       77.38     13.80 o 
  -6   5  16     1144.32     1192.65     32.01 o 
  -5   5  16      148.01      125.83     14.04 o 
  -4   5  16     1002.25     1025.60     29.03 o 
  -3   5  16      186.13      186.86     14.22 o 
  -2   5  16      623.08      621.29     22.15 o 
  -1   5  16       74.63       84.62     11.03 o 
   0   5  16      283.03      305.09     15.70 o 
   1   5  16       57.54       72.50     12.65 o 
   2   5  16      785.28      771.38     23.63 o 
   3   5  16      169.60      170.99     13.96 o 
   4   5  16      951.92      951.87     30.36 o 
   5   5  16      164.00      136.53     13.90 o 
   6   5  16      925.37      951.61     27.38 o 
   7   5  16       62.58       62.90     13.21 o 
   8   5  16      141.84      150.81     14.26 o 
   9   5  16      102.55      108.35     14.37 o 
  10   5  16       84.89       81.91     14.89 o 
  11   5  16      808.69      812.02     31.60 o 
  12   5  16      552.68      600.95     35.01 o 
  13   5  16      394.82      352.15     26.59 o 
 -12   6  16      194.73      172.62     24.73 o 
 -11   6  16      682.98      673.92     33.50 o 
 -10   6  16       94.39       80.94     16.02 o 
  -9   6  16      636.74      647.89     24.36 o 
  -8   6  16      119.21      147.01     16.32 o 
  -7   6  16      245.55      222.53     15.64 o 
  -6   6  16      417.98      401.93     18.28 o 
  -5   6  16      555.11      513.51     19.40 o 
  -4   6  16      479.84      479.19     19.39 o 
  -3   6  16     1929.33     1941.33     48.25 o 
  -2   6  16      963.10      951.53     26.76 o 
  -1   6  16      620.85      637.53     23.80 o 
   0   6  16      119.42      127.84     17.01 o 
   1   6  16      948.47      959.54     30.96 o 
   2   6  16      788.46      757.15     27.24 o 
   3   6  16     2078.37     2085.43     48.07 o 
   4   6  16      515.90      504.59     19.22 o 
   5   6  16      497.73      452.96     18.57 o 
   6   6  16      516.34      486.68     18.97 o 
   7   6  16      264.26      255.69     15.18 o 
   8   6  16       82.56       75.73     14.30 o 
   9   6  16      894.63      897.96     25.17 o 
  10   6  16      138.57      106.23     15.77 o 
  11   6  16      928.30      902.16     34.21 o 
  12   6  16      169.43      122.78     26.53 o 
 -12   7  16      767.13      871.25     45.01 o 
 -11   7  16      157.49      175.65     24.68 o 
 -10   7  16      520.44      553.64     27.67 o 
  -9   7  16      270.19      284.44     18.26 o 
  -8   7  16      176.10      203.29     16.97 o 
  -7   7  16      379.28      398.18     18.43 o 
  -6   7  16      560.07      618.32     22.58 o 
  -5   7  16      448.13      478.39     18.88 o 
  -4   7  16      201.47      209.85     14.58 o 
  -3   7  16      274.03      280.31     14.38 o 
  -2   7  16      120.78      141.72     13.75 o 
  -1   7  16      855.19      870.31     29.02 o 
   0   7  16       27.16       10.39     17.09 o 
   1   7  16      998.47      987.99     30.68 o 
   2   7  16      110.27      128.99     15.06 o 
   3   7  16      137.54      117.53     16.58 o 
   4   7  16      282.34      281.37     17.48 o 
   5   7  16      450.24      444.95     20.06 o 
   6   7  16      448.22      476.04     21.85 o 
   7   7  16      431.14      459.83     17.78 o 
   8   7  16       85.77       70.45     14.88 o 
   9   7  16      274.22      285.17     15.95 o 
  10   7  16      498.47      511.91     28.29 o 
  11   7  16      107.70       89.77     25.46 o 
  12   7  16      667.10      729.54     52.71 o 
 -11   8  16      408.26      370.23     30.99 o 
 -10   8  16      448.92      414.93     26.04 o 
  -9   8  16      267.08      247.04     23.13 o 
  -8   8  16      541.76      533.49     22.82 o 
  -7   8  16       25.53       33.21     15.36 o 
  -6   8  16       98.73      118.74     15.28 o 
  -5   8  16     1146.60     1117.70     33.45 o 
  -4   8  16      100.93       86.65     14.53 o 
  -3   8  16     2115.81     2028.68     48.51 o 
  -2   8  16      361.65      369.50     16.25 o 
  -1   8  16      310.95      313.10     15.98 o 
   0   8  16      462.17      467.27     19.30 o 
   1   8  16      250.88      256.50     14.11 o 
   2   8  16      436.00      459.29     17.47 o 
   3   8  16     2122.19     1964.67     50.69 o 
   4   8  16      118.28      132.86     14.51 o 
   5   8  16     1113.21     1009.93     32.31 o 
   6   8  16       49.08       71.91     13.71 o 
   7   8  16      134.53      131.94     14.21 o 
   8   8  16      701.69      712.80     22.70 o 
   9   8  16      232.08      224.72     20.73 o 
  10   8  16      503.94      495.70     28.17 o 
  11   8  16      352.84      330.07     28.58 o 
 -11   9  16      215.21      277.31     25.83 o 
 -10   9  16      453.66      511.34     33.02 o 
  -9   9  16       63.35       83.65     23.93 o 
  -8   9  16       84.34      105.55     20.50 o 
  -7   9  16      523.17      588.31     21.66 o 
  -6   9  16        7.48       14.83     15.41 o 
  -5   9  16     1447.52     1510.24     38.06 o 
  -4   9  16       25.01       22.97     14.47 o 
  -3   9  16      350.34      355.88     17.88 o 
  -2   9  16      248.60      266.51     14.10 o 
  -1   9  16      434.55      450.31     20.18 o 
   0   9  16      231.34      250.16     15.50 o 
   1   9  16      561.13      568.94     21.44 o 
   2   9  16      169.35      185.73     16.36 o 
   3   9  16      465.37      445.10     19.28 o 
   4   9  16       13.79        5.66     14.77 o 
   5   9  16     1120.67     1160.12     40.21 o 
   6   9  16       13.94        9.19     15.66 o 
   7   9  16      470.39      520.09     19.82 o 
   8   9  16      127.24      135.65     15.93 o 
   9   9  16       54.02       52.04     20.20 o 
  10   9  16      434.56      432.36     30.66 o 
  11   9  16      160.37      135.36     39.78 o 
 -10  10  16      672.05      641.13     35.28 o 
  -9  10  16       20.52       46.49     23.25 o 
  -8  10  16      431.17      470.45     24.65 o 
  -7  10  16      307.06      309.69     18.07 o 
  -6  10  16      336.45      351.07     17.37 o 
  -5  10  16      331.45      334.31     17.58 o 
  -4  10  16      474.64      505.43     21.19 o 
  -3  10  16       70.09       57.17     16.65 o 
  -2  10  16      836.11      817.36     32.60 o 
  -1  10  16       81.33       69.98     16.03 o 
   0  10  16      610.91      619.24     25.52 o 
   1  10  16       84.80       91.23     14.28 o 
   2  10  16      959.59      937.07     29.32 o 
   3  10  16       99.90       74.46     15.50 o 
   4  10  16      510.17      518.91     21.48 o 
   5  10  16      300.91      286.39     18.45 o 
   6  10  16      259.13      259.34     19.55 o 
   7  10  16      292.65      311.74     20.08 o 
   8  10  16      543.18      538.33     25.45 o 
   9  10  16       46.63       60.34     20.65 o 
  10  10  16      829.98      745.46     42.64 o 
  -9  11  16      129.53      169.52     31.37 o 
  -8  11  16      644.06      696.71     32.21 o 
  -7  11  16      220.74      249.09     19.40 o 
  -6  11  16      513.06      627.17     26.82 o 
  -5  11  16      728.05      752.81     32.35 o 
  -4  11  16      119.98      121.87     16.54 o 
  -3  11  16      201.08      185.77     16.73 o 
  -2  11  16      399.07      389.70     22.17 o 
  -1  11  16       39.09       19.37     20.00 o 
   0  11  16     1520.75     1600.06     54.77 o 
   1  11  16       95.20       76.78     14.67 o 
   2  11  16      382.26      410.54     19.55 o 
   3  11  16      231.09      215.33     16.97 o 
   4  11  16       78.00       59.00     16.35 o 
   5  11  16      520.69      502.98     27.72 o 
   6  11  16      372.42      455.95     27.04 o 
   7  11  16      108.88      122.03     19.69 o 
   8  11  16      621.61      624.85     30.40 o 
   9  11  16      160.51      169.94     41.33 o 
  -7  12  16      423.55      431.09     26.15 o 
  -6  12  16      184.76      172.17     20.45 o 
  -5  12  16      104.77      126.00     24.10 o 
  -4  12  16      662.96      617.91     35.78 o 
  -3  12  16      207.63      219.91     24.55 o 
  -2  12  16      384.08      355.13     34.21 o 
  -1  12  16      399.63      415.82     35.44 o 
   0  12  16      206.26      226.99     23.55 o 
   1  12  16      295.32      283.26     25.87 o 
   2  12  16      372.83      362.72     22.86 o 
   3  12  16      294.52      307.99     19.16 o 
   4  12  16      687.97      587.63     29.19 o 
   5  12  16       66.48       82.64     19.80 o 
   6  12  16      210.07      202.18     21.71 o 
   7  12  16      472.85      474.60     25.74 o 
  -5  13  16      148.92      177.35     25.51 o 
  -4  13  16      427.29      450.36     29.46 o 
  -3  13  16      242.30      213.58     33.12 o 
  -2  13  16      324.80      299.22     43.13 o 
  -1  13  16      268.64      287.38     34.45 o 
   0  13  16      578.02      559.96     43.66 o 
   1  13  16      313.02      337.97     57.13 o 
   2  13  16      425.07      357.13     27.94 o 
   3  13  16      233.09      192.32     29.61 o 
   4  13  16      386.60      399.35     35.92 o 
   5  13  16      186.10      211.08     26.50 o 
  -2  14  16       49.49       31.56     32.18 o 
  -1  14  16      254.47      239.10     35.88 o 
   0  14  16       30.45       -2.45     41.81 o 
   1  14  16      475.07      461.35     37.94 o 
   2  14  16       49.74       -8.39     32.70 o 
   1   0  17     1653.83     1731.56     39.29 o 
   2   0  17      302.67      357.85     14.58 o 
   3   0  17       24.67       27.17     11.55 o 
   4   0  17      447.06      546.92     18.05 o 
   5   0  17      602.08      692.61     22.77 o 
   6   0  17      638.09      702.81     23.65 o 
   7   0  17      802.14      808.68     29.10 o 
   8   0  17      932.01      895.90     27.64 o 
   9   0  17      279.61      264.31     17.59 o 
  10   0  17       13.36       20.34     14.74 o 
  11   0  17       23.01       33.76     18.00 o 
  12   0  17      986.09     1004.30     43.81 o 
  13   0  17      280.84      267.34     46.59 o 
 -13   1  17       11.90       40.60     35.86 o 
 -12   1  17       14.07       18.39     18.28 o 
 -11   1  17      256.97      263.18     20.21 o 
 -10   1  17      186.23      170.67     16.51 o 
  -9   1  17      919.64      915.61     28.13 o 
  -8   1  17      661.45      694.13     24.26 o 
  -7   1  17     1459.09     1386.48     39.19 o 
  -6   1  17      184.06      216.17     16.08 o 
  -5   1  17      172.17      173.65     13.50 o 
  -4   1  17       75.32       90.75     12.33 o 
  -3   1  17      790.25      820.92     22.71 o 
  -2   1  17      179.44      176.92     12.59 o 
  -1   1  17     1504.31     1529.63     34.89 o 
   0   1  17      304.24      285.47     14.14 o 
   1   1  17     1378.07     1387.04     36.30 o 
   2   1  17      250.53      262.66     12.96 o 
   3   1  17      753.54      770.36     22.67 o 
   4   1  17       78.78       96.79     12.96 o 
   5   1  17      189.05      192.16     14.02 o 
   6   1  17      174.12      202.56     13.84 o 
   7   1  17     1586.61     1605.52     37.49 o 
   8   1  17      714.34      706.27     25.26 o 
   9   1  17      913.92      900.16     29.44 o 
  10   1  17      248.15      248.45     16.37 o 
  11   1  17      185.93      173.80     23.92 o 
  12   1  17        2.32       14.20     24.06 o 
  13   1  17       12.03       16.28     37.94 o 
 -12   2  17      345.00      323.73     28.07 o 
 -11   2  17       90.99       79.45     17.29 o 
 -10   2  17       42.83       50.50     15.04 o 
  -9   2  17      330.34      333.93     18.90 o 
  -8   2  17      626.89      637.85     21.94 o 
  -7   2  17      716.98      728.90     26.36 o 
  -6   2  17      815.75      860.63     28.51 o 
  -5   2  17      273.09      312.93     15.40 o 
  -4   2  17      339.24      383.87     16.02 o 
  -3   2  17      295.33      337.31     15.27 o 
  -2   2  17      781.72      855.05     23.40 o 
  -1   2  17      914.83      956.29     24.93 o 
   0   2  17      919.52     1007.75     27.17 o 
   1   2  17      751.78      741.25     25.73 o 
   2   2  17      848.91      880.98     23.50 o 
   3   2  17      296.47      328.93     14.94 o 
   4   2  17      418.97      475.35     17.07 o 
   5   2  17      161.22      206.51     14.56 o 
   6   2  17     1078.34     1136.98     27.68 o 
   7   2  17      730.49      780.01     25.21 o 
   8   2  17      541.44      555.08     19.32 o 
   9   2  17      387.64      416.44     18.60 o 
  10   2  17       21.52       12.38     18.42 o 
  11   2  17       81.73       66.76     22.17 o 
  12   2  17      343.19      324.55     27.91 o 
 -12   3  17       64.29       67.95     22.04 o 
 -11   3  17      241.10      270.96     21.75 o 
 -10   3  17      287.71      258.03     19.52 o 
  -9   3  17      760.11      744.33     25.83 o 
  -8   3  17     1025.24      976.96     29.78 o 
  -7   3  17      438.37      452.99     17.51 o 
  -6   3  17     1018.20     1057.83     28.61 o 
  -5   3  17       19.72       19.84     13.87 o 
  -4   3  17       89.93      117.75     14.40 o 
  -3   3  17      277.44      310.25     14.00 o 
  -2   3  17     1072.00     1052.94     27.18 o 
  -1   3  17      885.79      917.11     24.31 o 
   0   3  17     2636.71     2633.06     61.07 o 
   1   3  17      846.23      862.51     27.41 o 
   2   3  17     1225.35     1203.94     29.98 o 
   3   3  17      164.02      196.92     13.84 o 
   4   3  17       51.85       53.37     13.62 o 
   5   3  17       23.14       13.76     13.67 o 
   6   3  17      900.23      933.38     27.30 o 
   7   3  17      370.87      382.41     17.79 o 
   8   3  17      953.72      942.85     26.09 o 
   9   3  17      771.99      781.18     26.41 o 
  10   3  17      385.60      352.93     20.31 o 
  11   3  17      180.74      193.67     23.85 o 
  12   3  17       45.59       26.42     25.51 o 
 -12   4  17      141.50      161.97     24.42 o 
 -11   4  17        8.91        6.74     23.55 o 
 -10   4  17      117.92      112.16     22.16 o 
  -9   4  17      137.12      154.11     16.13 o 
  -8   4  17      789.67      793.58     26.22 o 
  -7   4  17      189.22      194.52     15.68 o 
  -6   4  17      556.12      540.58     20.94 o 
  -5   4  17      674.23      689.83     24.63 o 
  -4   4  17      177.95      155.16     14.37 o 
  -3   4  17      668.53      703.81     23.57 o 
  -2   4  17      449.91      446.68     16.61 o 
  -1   4  17      157.13      176.89     13.34 o 
   0   4  17     1815.30     1840.18     47.55 o 
   1   4  17      126.67      141.64     15.64 o 
   2   4  17      432.14      423.59     17.34 o 
   3   4  17      681.45      710.11     24.97 o 
   4   4  17      211.81      202.20     15.18 o 
   5   4  17      751.70      754.50     23.98 o 
   6   4  17      517.26      512.26     19.70 o 
   7   4  17      253.03      250.55     15.57 o 
   8   4  17      901.95      898.66     26.22 o 
   9   4  17      168.77      188.45     16.08 o 
  10   4  17      135.14      127.57     20.05 o 
  11   4  17       75.42       79.14     22.85 o 
  12   4  17      209.97      176.88     26.87 o 
 -12   5  17      149.86      170.11     27.68 o 
 -11   5  17       53.29       78.35     23.96 o 
 -10   5  17     1197.77     1309.91     49.67 o 
  -9   5  17      248.74      263.85     21.64 o 
  -8   5  17     1194.29     1262.17     34.43 o 
  -7   5  17      441.99      460.33     18.17 o 
  -6   5  17      621.86      620.01     23.54 o 
  -5   5  17       52.61       56.73     13.94 o 
  -4   5  17      212.79      227.23     14.64 o 
  -3   5  17       48.79       39.69     12.33 o 
  -2   5  17     1797.11     1811.95     40.09 o 
  -1   5  17      155.69      139.97     15.55 o 
   0   5  17     3040.37     2875.03     70.08 o 
   1   5  17      173.43      166.65     15.92 o 
   2   5  17     1521.50     1510.26     41.41 o 
   3   5  17       75.94       70.90     13.80 o 
   4   5  17      125.97      125.16     14.93 o 
   5   5  17       16.45       25.58     14.12 o 
   6   5  17      664.65      643.88     23.36 o 
   7   5  17      373.18      392.86     19.41 o 
   8   5  17     1182.73     1204.82     33.61 o 
   9   5  17      266.71      250.76     18.49 o 
  10   5  17     1084.12     1159.55     42.31 o 
  11   5  17       48.81       16.66     22.89 o 
  12   5  17      114.59       76.21     35.32 o 
 -11   6  17      139.54      156.79     24.98 o 
 -10   6  17      108.73      114.10     24.11 o 
  -9   6  17      113.17      137.92     20.67 o 
  -8   6  17      494.31      502.13     22.78 o 
  -7   6  17      782.98      767.58     28.98 o 
  -6   6  17      258.90      279.54     16.25 o 
  -5   6  17     1045.33     1062.28     31.95 o 
  -4   6  17        2.74       15.44     14.45 o 
  -3   6  17      500.09      534.27     20.06 o 
  -2   6  17      229.89      249.00     14.75 o 
  -1   6  17      836.58      862.43     27.66 o 
   0   6  17      320.27      337.32     20.94 o 
   1   6  17      718.10      725.29     32.06 o 
   2   6  17      229.00      243.18     15.52 o 
   3   6  17      446.20      466.26     19.94 o 
   4   6  17        7.56        8.75     13.67 o 
   5   6  17     1170.34     1188.37     34.67 o 
   6   6  17      178.09      176.72     17.90 o 
   7   6  17      832.94      811.31     27.19 o 
   8   6  17      581.29      578.49     21.17 o 
   9   6  17      141.37      130.47     19.73 o 
  10   6  17      139.79       87.78     25.53 o 
  11   6  17      165.89      145.23     26.17 o 
 -11   7  17      232.03      245.62     33.44 o 
 -10   7  17      863.54      920.99     41.56 o 
  -9   7  17      847.44      913.63     38.70 o 
  -8   7  17      476.64      482.37     24.78 o 
  -7   7  17      925.96      957.52     31.38 o 
  -6   7  17       25.92       30.75     17.43 o 
  -5   7  17      195.81      218.82     15.87 o 
  -4   7  17       73.36       83.82     14.54 o 
  -3   7  17      547.03      596.94     21.38 o 
  -2   7  17      324.58      341.91     16.90 o 
  -1   7  17     1144.58     1129.37     36.56 o 
   0   7  17      689.00      679.20     30.19 o 
   1   7  17     1121.66     1098.93     38.43 o 
   2   7  17      243.77      233.81     17.26 o 
   3   7  17      546.07      534.16     22.95 o 
   4   7  17       31.46        8.80     17.62 o 
   5   7  17      188.73      195.81     17.40 o 
   6   7  17        8.83       10.17     16.43 o 
   7   7  17      821.43      813.94     32.62 o 
   8   7  17      397.20      399.18     23.13 o 
   9   7  17      899.58      952.97     40.75 o 
  10   7  17      804.73      813.00     48.30 o 
  11   7  17      206.15      117.61     64.06 o 
 -10   8  17       33.20       45.98     24.15 o 
  -9   8  17      170.78      166.89     24.90 o 
  -8   8  17      285.62      259.69     22.63 o 
  -7   8  17      526.48      504.84     25.37 o 
  -6   8  17      718.56      735.61     30.55 o 
  -5   8  17      462.81      468.11     21.21 o 
  -4   8  17      497.21      522.73     20.94 o 
  -3   8  17      399.20      407.69     17.95 o 
  -2   8  17      156.83      157.54     17.02 o 
  -1   8  17      680.51      720.45     29.39 o 
   0   8  17      397.61      402.94     20.52 o 
   1   8  17      728.54      763.74     29.01 o 
   2   8  17      114.43      122.66     16.71 o 
   3   8  17      452.52      455.71     22.87 o 
   4   8  17      615.85      639.64     28.12 o 
   5   8  17      463.27      447.71     24.05 o 
   6   8  17      783.47      791.04     29.73 o 
   7   8  17      499.78      464.89     27.43 o 
   8   8  17      375.07      351.07     23.59 o 
   9   8  17      238.14      240.38     27.63 o 
  10   8  17       37.91       29.06     25.54 o 
  -9   9  17      815.91      857.49     48.01 o 
  -8   9  17      259.92      270.84     24.30 o 
  -7   9  17      547.16      540.21     24.47 o 
  -6   9  17      263.16      313.34     23.17 o 
  -5   9  17      367.19      347.05     22.31 o 
  -4   9  17       41.41       49.39     17.00 o 
  -3   9  17      883.25      927.45     32.58 o 
  -2   9  17       99.67      118.09     16.60 o 
  -1   9  17     1343.35     1241.09     39.96 o 
   0   9  17      187.65      188.85     17.06 o 
   1   9  17     1210.98     1155.43     39.11 o 
   2   9  17      112.47      121.09     16.22 o 
   3   9  17      737.65      735.04     30.57 o 
   4   9  17        1.69        0.43     17.63 o 
   5   9  17      343.74      357.02     24.48 o 
   6   9  17      190.57      220.62     25.43 o 
   7   9  17      525.98      498.82     30.78 o 
   8   9  17      221.34      219.82     22.65 o 
   9   9  17      620.79      585.35     34.86 o 
  -8  10  17      169.81      159.76     24.47 o 
  -7  10  17      123.71      136.85     20.63 o 
  -6  10  17      946.40      979.68     45.46 o 
  -5  10  17        8.08       22.22     24.57 o 
  -4  10  17     1043.08     1112.95     59.37 o 
  -3  10  17       36.48       16.47     24.26 o 
  -2  10  17      881.97      952.51     46.54 o 
  -1  10  17       90.38       78.41     21.71 o 
   0  10  17      337.14      334.42     21.57 o 
   1  10  17       68.84       50.18     18.89 o 
   2  10  17      865.88      898.55     31.18 o 
   3  10  17       46.58       25.62     21.08 o 
   4  10  17     1073.62     1115.05     46.10 o 
   5  10  17       25.61       29.60     22.08 o 
   6  10  17     1181.68     1142.93     50.38 o 
   7  10  17      130.50      123.31     24.01 o 
   8  10  17      232.55      207.96     23.19 o 
  -6  11  17      319.27      344.13     27.53 o 
  -5  11  17        0.25        1.35     23.13 o 
  -4  11  17      645.23      705.03     80.08 o 
  -3  11  17       93.34      102.07     64.56 o 
  -2  11  17      586.32      633.40     58.97 o 
  -1  11  17      499.26      420.77     50.93 o 
   0  11  17     1175.38     1154.26     60.89 o 
   1  11  17      429.90      408.46     48.03 o 
   2  11  17      567.35      569.81     30.72 o 
   3  11  17       27.85       38.46     17.22 o 
   4  11  17      436.54      465.78     29.77 o 
   5  11  17        0.04       -5.13     22.32 o 
   6  11  17      307.34      304.25     26.45 o 
  -4  12  17      441.10      448.63     36.73 o 
  -3  12  17      377.95      353.12     54.42 o 
  -2  12  17      443.83      459.98     41.75 o 
  -1  12  17      154.12      202.39     35.78 o 
   0  12  17      188.58      173.39     29.97 o 
   1  12  17       92.97      101.23     29.49 o 
   2  12  17      496.54      533.68     36.56 o 
   3  12  17      360.89      365.90     25.18 o 
   4  12  17      456.05      462.06     41.30 o 
   5  12  17      735.23      710.78     66.25 o 
  -1  13  17       32.59       12.95     53.53 o 
   0  13  17      702.58      499.81     80.97 o 
   1  13  17       33.74       40.24     56.33 o 
   0   0  18      327.24      322.20     22.85 o 
   1   0  18       21.51       52.21     14.09 o 
   2   0  18       96.59      109.57     13.96 o 
   3   0  18       40.84       64.48     12.39 o 
   4   0  18      454.76      534.43     19.02 o 
   5   0  18      251.87      295.64     15.96 o 
   6   0  18      106.60      117.08     16.29 o 
   7   0  18       20.66       31.37     17.03 o 
   8   0  18      705.48      740.67     26.89 o 
   9   0  18      335.44      369.25     21.59 o 
  10   0  18     1004.23     1037.55     43.16 o 
  11   0  18       95.20      106.14     20.03 o 
 -11   1  18      754.74      740.60     34.56 o 
 -10   1  18      104.35      115.77     21.02 o 
  -9   1  18      250.07      285.21     19.54 o 
  -8   1  18        1.99       21.19     15.69 o 
  -7   1  18      475.73      462.69     20.97 o 
  -6   1  18      132.45      156.19     16.76 o 
  -5   1  18     1718.70     1654.82     43.68 o 
  -4   1  18      676.46      678.06     21.44 o 
  -3   1  18     1907.92     1928.70     42.10 o 
  -2   1  18      225.34      215.27     14.62 o 
  -1   1  18      613.71      642.77     22.86 o 
   0   1  18       69.27       76.17     14.05 o 
   1   1  18      624.27      650.66     21.95 o 
   2   1  18      171.68      157.78     14.57 o 
   3   1  18     1824.74     1793.80     43.74 o 
   4   1  18      731.75      718.61     23.04 o 
   5   1  18     1812.16     1808.67     41.88 o 
   6   1  18      241.74      286.08     15.65 o 
   7   1  18      398.09      385.22     20.57 o 
   8   1  18        3.05       15.71     15.98 o 
   9   1  18      234.60      254.11     20.01 o 
  10   1  18      151.12      165.24     20.42 o 
  11   1  18      664.12      632.77     38.96 o 
 -11   2  18      544.81      630.80     34.87 o 
 -10   2  18      621.54      642.97     31.64 o 
  -9   2  18      334.69      393.68     20.16 o 
  -8   2  18      183.69      219.05     17.28 o 
  -7   2  18        0.82       -5.26     16.42 o 
  -6   2  18       46.95       61.99     16.47 o 
  -5   2  18      224.42      243.62     16.47 o 
  -4   2  18      415.84      449.60     19.32 o 
  -3   2  18      567.91      601.03     21.10 o 
  -2   2  18      310.54      343.54     15.87 o 
  -1   2  18       19.57       31.31     13.55 o 
   0   2  18      139.93      189.12     15.17 o 
   1   2  18        3.35       17.14     13.67 o 
   2   2  18      245.50      295.85     17.03 o 
   3   2  18      622.15      659.10     21.37 o 
   4   2  18      499.09      537.72     18.87 o 
   5   2  18      166.15      184.70     15.14 o 
   6   2  18       32.09       44.44     14.42 o 
   7   2  18        5.23       12.72     15.33 o 
   8   2  18      320.72      332.88     16.78 o 
   9   2  18      245.38      271.12     20.34 o 
  10   2  18      792.10      807.17     43.95 o 
  11   2  18      473.55      555.33     33.08 o 
 -11   3  18      229.79      265.13     25.55 o 
 -10   3  18      604.63      604.57     31.85 o 
  -9   3  18        5.28       24.02     17.49 o 
  -8   3  18        2.16        6.53     17.47 o 
  -7   3  18      242.66      258.65     19.18 o 
  -6   3  18      504.57      475.49     22.68 o 
  -5   3  18      473.25      503.40     20.50 o 
  -4   3  18     2298.53     2286.00     55.20 o 
  -3   3  18      438.48      427.15     19.10 o 
  -2   3  18     2098.35     2078.62     48.51 o 
  -1   3  18       11.71       32.83     13.62 o 
   0   3  18       81.05       99.06     15.37 o 
   1   3  18       46.84       66.85     15.28 o 
   2   3  18     2158.44     2079.94     53.55 o 
   3   3  18      453.16      457.13     18.65 o 
   4   3  18     2379.25     2374.50     55.17 o 
   5   3  18      535.29      536.96     20.40 o 
   6   3  18      442.19      445.92     18.52 o 
   7   3  18      135.41      169.94     16.66 o 
   8   3  18        3.25        5.00     14.66 o 
   9   3  18        2.84       -1.14     18.26 o 
  10   3  18      561.73      560.59     29.74 o 
  11   3  18      198.66      173.92     27.25 o 
 -10   4  18      257.67      264.71     26.66 o 
  -9   4  18      267.04      252.60     23.16 o 
  -8   4  18      102.14      102.12     17.99 o 
  -7   4  18       70.37       70.38     16.48 o 
  -6   4  18      140.19      148.98     15.89 o 
  -5   4  18       76.55       75.12     15.21 o 
  -4   4  18      265.21      249.26     16.64 o 
  -3   4  18      197.75      200.07     14.02 o 
  -2   4  18      275.89      298.93     16.65 o 
  -1   4  18      198.12      215.06     17.95 o 
   0   4  18       82.66       94.72     15.87 o 
   1   4  18      238.36      283.86     17.21 o 
   2   4  18      288.47      295.53     17.63 o 
   3   4  18      149.56      151.59     15.35 o 
   4   4  18      314.43      298.17     16.86 o 
   5   4  18       84.74       79.07     15.12 o 
   6   4  18       94.76       99.44     15.48 o 
   7   4  18       65.62       56.78     18.13 o 
   8   4  18      216.76      204.88     19.16 o 
   9   4  18      442.64      449.58     24.70 o 
  10   4  18      257.11      251.87     24.89 o 
 -10   5  18      467.77      472.45     32.18 o 
  -9   5  18      146.68      175.76     23.30 o 
  -8   5  18      125.21      139.38     20.79 o 
  -7   5  18        0.66       -8.70     18.75 o 
  -6   5  18     1340.95     1420.86     37.14 o 
  -5   5  18      173.57      179.79     16.38 o 
  -4   5  18     1264.66     1294.98     35.64 o 
  -3   5  18      399.52      438.94     18.14 o 
  -2   5  18     1540.70     1529.78     46.06 o 
  -1   5  18      185.33      223.42     19.03 o 
   0   5  18       89.00      117.08     18.19 o 
   1   5  18      202.27      215.12     18.79 o 
   2   5  18     1635.40     1592.68     45.87 o 
   3   5  18      377.49      375.06     18.09 o 
   4   5  18     1305.58     1296.51     35.43 o 
   5   5  18      244.88      248.41     16.12 o 
   6   5  18     1211.08     1313.09     39.78 o 
   7   5  18        8.21      -11.49     24.22 o 
   8   5  18       93.25      132.17     21.60 o 
   9   5  18      141.20      160.43     23.96 o 
  10   5  18      434.74      430.93     30.80 o 
  -9   6  18      547.80      580.75     33.17 o 
  -8   6  18       20.10       16.81     21.85 o 
  -7   6  18      275.25      309.58     26.70 o 
  -6   6  18      124.66      106.52     16.96 o 
  -5   6  18      277.02      307.36     17.07 o 
  -4   6  18      196.01      209.14     15.71 o 
  -3   6  18      265.54      288.75     16.60 o 
  -2   6  18       46.26       52.50     15.94 o 
  -1   6  18      642.36      715.08     26.51 o 
   0   6  18      307.80      305.70     21.58 o 
   1   6  18      571.15      612.56     28.02 o 
   2   6  18       32.71       39.59     17.31 o 
   3   6  18      382.64      402.16     18.37 o 
   4   6  18      201.75      210.47     15.59 o 
   5   6  18      202.26      216.31     18.20 o 
   6   6  18       86.62       78.86     19.50 o 
   7   6  18      285.16      301.00     24.46 o 
   8   6  18       21.46        1.92     22.72 o 
   9   6  18      704.26      739.42     34.38 o 
  -9   7  18      175.03      201.45     25.57 o 
  -8   7  18       57.73      107.46     22.47 o 
  -7   7  18      326.51      357.33     26.79 o 
  -6   7  18      534.28      600.64     29.58 o 
  -5   7  18     1464.64     1539.85     48.71 o 
  -4   7  18      489.76      498.75     18.77 o 
  -3   7  18     1477.75     1470.44     45.71 o 
  -2   7  18        0.34        4.51     16.44 o 
  -1   7  18      118.85      108.13     17.77 o 
   0   7  18      333.35      404.93     22.98 o 
   1   7  18       86.12       82.51     18.78 o 
   2   7  18       48.44       66.02     16.88 o 
   3   7  18     1757.37     1636.27     52.60 o 
   4   7  18      390.32      358.64     23.34 o 
   5   7  18     1541.31     1535.94     57.50 o 
   6   7  18      470.02      504.71     28.25 o 
   7   7  18      224.31      271.02     24.61 o 
   8   7  18       47.40       75.17     25.78 o 
   9   7  18      164.93      174.09     24.45 o 
  -8   8  18      208.30      231.22     24.25 o 
  -7   8  18      295.07      338.17     26.89 o 
  -6   8  18       89.34      118.61     21.09 o 
  -5   8  18      227.54      301.64     23.43 o 
  -4   8  18      104.26      119.57     20.22 o 
  -3   8  18      147.38      159.60     21.70 o 
  -2   8  18      176.14      205.97     20.13 o 
  -1   8  18      575.05      637.55     27.22 o 
   0   8  18      229.94      244.82     20.38 o 
   1   8  18      574.71      640.08     28.22 o 
   2   8  18      287.26      328.40     22.57 o 
   3   8  18      177.28      172.09     21.95 o 
   4   8  18      154.67      172.82     22.85 o 
   5   8  18      254.93      312.12     25.98 o 
   6   8  18       69.25       52.43     24.13 o 
   7   8  18      221.42      273.04     24.77 o 
   8   8  18      313.67      309.86     27.84 o 
  -7   9  18      355.95      428.33     27.72 o 
  -6   9  18       36.25       48.19     21.00 o 
  -5   9  18     1184.61     1176.74     45.90 o 
  -4   9  18      160.95      173.08     23.33 o 
  -3   9  18      698.66      678.87     47.45 o 
  -2   9  18      288.50      277.65     32.05 o 
  -1   9  18      134.76      130.41     20.60 o 
   0   9  18       28.33       14.23     24.51 o 
   1   9  18      203.47      199.59     27.65 o 
   2   9  18      309.02      314.91     30.13 o 
   3   9  18      816.81      760.75     36.64 o 
   4   9  18      222.50      230.53     23.69 o 
   5   9  18     1106.52     1064.08     47.11 o 
   6   9  18       23.08       12.88     22.90 o 
   7   9  18      268.48      291.97     25.42 o 
  -5  10  18      133.62      142.23     23.42 o 
  -4  10  18       87.26      101.26     29.45 o 
  -3  10  18        1.98       27.14     26.84 o 
  -2  10  18      492.15      512.40     56.17 o 
  -1  10  18       42.49       38.70     51.26 o 
   0  10  18     1814.63     2021.02    118.70 o 
   1  10  18       52.13       30.33     24.71 o 
   2  10  18      712.89      718.43     39.47 o 
   3  10  18        0.73        4.06     25.61 o 
   4  10  18      156.92      176.73     22.75 o 
   5  10  18      142.96      141.22     23.59 o 
  -3  11  18       80.65       56.11     42.93 o 
  -2  11  18      425.08      399.17     48.63 o 
  -1  11  18       24.40       69.81     42.73 o 
   0  11  18       95.35      104.22     35.69 o 
   1  11  18       29.52       16.72     34.22 o 
   2  11  18      466.77      438.48     67.22 o 
   3  11  18       17.23        1.64     24.34 o 
   1   0  19      193.60      218.24     16.32 o 
   2   0  19        8.01       22.25     14.22 o 
   3   0  19        8.81       18.82     15.95 o 
   4   0  19       41.26       55.19     13.97 o 
   5   0  19        5.56       19.15     15.06 o 
   6   0  19      402.21      478.28     24.85 o 
   7   0  19      131.50      108.51     20.36 o 
   8   0  19      729.01      807.76     33.81 o 
   9   0  19       35.14       49.88     19.60 o 
  -9   1  19      746.50      747.06     32.40 o 
  -8   1  19      213.22      210.88     20.97 o 
  -7   1  19     1889.02     1875.48     58.89 o 
  -6   1  19      231.36      260.24     21.65 o 
  -5   1  19      374.99      410.41     20.10 o 
  -4   1  19       43.92       65.17     15.49 o 
  -3   1  19      472.38      491.38     19.96 o 
  -2   1  19      275.59      300.98     16.86 o 
  -1   1  19     1882.53     2022.70     48.11 o 
   0   1  19      291.62      311.61     17.93 o 
   1   1  19     2002.00     2069.37     56.72 o 
   2   1  19      401.06      458.17     17.80 o 
   3   1  19      468.30      476.34     19.88 o 
   4   1  19       51.38       73.72     14.23 o 
   5   1  19      344.50      382.57     17.56 o 
   6   1  19      248.54      257.32     21.41 o 
   7   1  19     1737.04     1751.33     54.37 o 
   8   1  19      200.45      206.34     22.47 o 
   9   1  19      817.30      804.73     33.12 o 
  -9   2  19      321.63      347.55     22.68 o 
  -8   2  19      304.75      325.98     24.31 o 
  -7   2  19      350.69      389.29     25.41 o 
  -6   2  19      449.60      472.90     25.24 o 
  -5   2  19       69.55      114.27     16.94 o 
  -4   2  19      147.01      190.98     16.29 o 
  -3   2  19       69.60       90.90     16.17 o 
  -2   2  19       75.37       98.96     14.66 o 
  -1   2  19       52.57       71.16     15.61 o 
   0   2  19       13.23       33.47     16.58 o 
   1   2  19       24.87       30.85     15.91 o 
   2   2  19      143.02      184.52     16.02 o 
   3   2  19       33.25       41.81     16.08 o 
   4   2  19      216.11      262.90     15.65 o 
   5   2  19       73.34       89.94     14.75 o 
   6   2  19      318.49      352.88     21.24 o 
   7   2  19      357.42      389.48     22.86 o 
   8   2  19      329.60      347.00     22.21 o 
   9   2  19      283.78      328.45     26.27 o 
  -9   3  19      195.55      178.49     20.05 o 
  -8   3  19     1387.75     1398.09     48.96 o 
  -7   3  19      198.67      209.21     23.45 o 
  -6   3  19     1124.02     1191.34     46.77 o 
  -5   3  19      105.43      126.15     17.45 o 
  -4   3  19      195.91      219.87     15.61 o 
  -3   3  19      114.82      132.53     16.74 o 
  -2   3  19     1179.82     1249.26     33.05 o 
  -1   3  19      237.16      290.80     19.29 o 
   0   3  19     2488.89     2590.48     69.50 o 
   1   3  19      298.06      342.32     18.69 o 
   2   3  19      932.98      937.86     31.22 o 
   3   3  19      153.37      182.34     17.40 o 
   4   3  19      182.91      193.10     15.92 o 
   5   3  19      115.22      154.12     18.25 o 
   6   3  19     1031.23     1102.62     39.54 o 
   7   3  19      253.67      284.64     21.05 o 
   8   3  19     1443.93     1493.15     63.18 o 
   9   3  19      200.85      184.55     22.55 o 
  -9   4  19      283.55      316.19     41.45 o 
  -8   4  19      213.58      232.06     21.32 o 
  -7   4  19      603.63      576.29     28.06 o 
  -6   4  19       57.92       65.40     20.10 o 
  -5   4  19      240.16      253.69     20.57 o 
  -4   4  19      166.95      202.77     15.29 o 
  -3   4  19       12.64       22.97     17.26 o 
  -2   4  19      116.32      137.58     17.85 o 
  -1   4  19       28.44       52.77     18.82 o 
   0   4  19       67.77       45.17     18.28 o 
   1   4  19       12.81       23.28     15.93 o 
   2   4  19       75.25       89.63     15.74 o 
   3   4  19        9.42       16.74     16.81 o 
   4   4  19      209.76      241.90     17.35 o 
   5   4  19      300.87      308.82     20.56 o 
   6   4  19      122.92      121.02     18.35 o 
   7   4  19      491.86      527.07     31.70 o 
   8   4  19      197.56      197.60     26.56 o 
   9   4  19      272.21      259.15     36.28 o 
  -8   5  19     1299.09     1205.45     61.06 o 
  -7   5  19      439.51      440.42     28.47 o 
  -6   5  19      694.89      666.51     30.82 o 
  -5   5  19      407.01      447.27     22.93 o 
  -4   5  19       24.26       33.20     21.11 o 
  -3   5  19       88.27      110.90     22.46 o 
  -2   5  19      982.51      980.24     32.60 o 
  -1   5  19      382.18      407.02     22.79 o 
   0   5  19     1974.73     1938.44     54.66 o 
   1   5  19      381.53      448.96     22.85 o 
   2   5  19      934.90      924.43     32.67 o 
   3   5  19       76.29       99.62     17.89 o 
   4   5  19       18.25       29.19     17.42 o 
   5   5  19      381.86      458.56     28.51 o 
   6   5  19      671.71      651.17     31.98 o 
   7   5  19      394.43      403.63     29.81 o 
   8   5  19     1255.36     1277.02     64.79 o 
  -7   6  19      320.59      346.27     27.35 o 
  -6   6  19       31.65       37.11     22.33 o 
  -5   6  19      656.15      668.64     27.84 o 
  -4   6  19       39.15       32.92     20.69 o 
  -3   6  19      224.31      254.10     22.02 o 
  -2   6  19      124.44      101.93     21.88 o 
  -1   6  19       15.14       20.71     21.21 o 
   0   6  19      163.03      149.79     24.21 o 
   1   6  19       13.63        3.24     22.34 o 
   2   6  19       81.97       94.21     22.72 o 
   3   6  19      289.54      304.45     23.07 o 
   4   6  19       29.32       40.99     20.24 o 
   5   6  19      595.93      601.17     30.25 o 
   6   6  19       50.30       64.12     21.87 o 
   7   6  19      321.75      328.89     28.12 o 
  -7   7  19     1163.85     1199.14     78.57 o 
  -6   7  19       18.25       25.00     20.48 o 
  -5   7  19      395.39      388.55     24.44 o 
  -4   7  19      304.82      322.13     21.59 o 
  -3   7  19      290.59      264.40     22.73 o 
  -2   7  19      262.72      290.24     23.23 o 
  -1   7  19     1490.04     1413.00     58.28 o 
   0   7  19       82.35       69.99     22.40 o 
   1   7  19     1407.85     1338.82     52.25 o 
   2   7  19      187.57      205.67     30.07 o 
   3   7  19      273.91      248.50     30.51 o 
   4   7  19      254.78      311.12     24.63 o 
   5   7  19      354.86      351.36     25.09 o 
   6   7  19       19.73       31.33     21.56 o 
  -5   8  19      449.44      475.15     29.71 o 
  -4   8  19      100.16      123.21     24.85 o 
  -3   8  19      608.70      727.00     42.40 o 
  -2   8  19       93.13      109.55     21.31 o 
  -1   8  19      174.72      173.42     22.57 o 
   0   8  19        5.99       18.56     20.57 o 
   1   8  19      197.93      210.73     29.09 o 
   2   8  19       36.83        5.80     27.05 o 
   3   8  19      556.63      630.38     40.47 o 
   4   8  19       79.87      107.44     28.22 o 
   5   8  19      378.76      387.68     27.75 o 
  -4   9  19       74.09      120.37     71.03 o 
  -3   9  19      236.10      211.62     35.29 o 
  -2   9  19      144.19      151.11     34.95 o 
  -1   9  19      766.58      727.33     51.28 o 
   0   9  19      382.87      369.03     30.10 o 
   1   9  19      745.20      651.98     39.38 o 
   2   9  19      148.86      163.44     27.62 o 
   3   9  19      241.10      220.71     29.14 o 
   4   9  19      130.94      110.74     31.43 o 
   0   0  20      140.69      200.05     34.72 o 
   1   0  20       59.20       85.16     22.41 o 
   2   0  20       93.53      138.76     21.99 o 
   3   0  20      575.58      596.37     27.70 o 
   4   0  20       82.29      122.94     21.53 o 
   5   0  20      863.13      805.14     32.90 o 
   6   0  20        0.60       17.38     20.16 o 
   7   0  20       30.18       37.30     19.98 o 
  -7   1  20       47.89       51.50     20.87 o 
  -6   1  20       50.56       45.23     20.64 o 
  -5   1  20     1215.25     1259.42     52.67 o 
  -4   1  20      235.00      252.55     22.85 o 
  -3   1  20     1683.38     1708.00     68.63 o 
  -2   1  20      278.47      312.80     23.76 o 
  -1   1  20      481.01      507.36     28.19 o 
   0   1  20      131.12      153.44     22.99 o 
   1   1  20      427.28      484.20     27.92 o 
   2   1  20      390.72      424.11     26.12 o 
   3   1  20     1552.07     1622.48     56.20 o 
   4   1  20      254.84      322.40     23.14 o 
   5   1  20     1235.89     1296.59     40.58 o 
   6   1  20       21.54       34.13     18.18 o 
   7   1  20      117.58      134.37     19.02 o 
  -7   2  20      128.81      135.05     22.90 o 
  -6   2  20      167.53      179.43     21.90 o 
  -5   2  20      343.42      342.53     25.75 o 
  -4   2  20      548.51      558.84     28.47 o 
  -3   2  20      350.93      373.95     26.11 o 
  -2   2  20      247.38      294.61     24.78 o 
  -1   2  20       15.32       10.60     22.40 o 
   0   2  20      168.79      215.26     24.15 o 
   1   2  20       38.04       47.78     22.94 o 
   2   2  20      213.72      239.68     24.51 o 
   3   2  20      280.02      282.20     23.23 o 
   4   2  20      460.48      443.05     26.15 o 
   5   2  20      345.06      347.10     20.73 o 
   6   2  20      232.18      253.13     22.06 o 
   7   2  20       67.15       79.56     20.70 o 
  -7   3  20       45.68       46.79     32.20 o 
  -6   3  20      456.85      463.31     26.94 o 
  -5   3  20      141.55      150.67     23.38 o 
  -4   3  20     1567.97     1621.66     78.64 o 
  -3   3  20      286.41      327.76     25.60 o 
  -2   3  20      949.27     1032.70     46.08 o 
  -1   3  20       37.85       55.03     22.47 o 
   0   3  20       19.97       27.00     22.13 o 
   1   3  20       24.15       49.40     20.43 o 
   2   3  20      970.49     1044.54     38.97 o 
   3   3  20      293.45      344.14     23.67 o 
   4   3  20     1495.94     1582.66     59.49 o 
   5   3  20      205.11      236.82     23.23 o 
   6   3  20      447.56      484.22     27.54 o 
   7   3  20       68.58       73.96     43.27 o 
  -6   4  20      334.64      404.43     24.12 o 
  -5   4  20      170.48      188.65     23.27 o 
  -4   4  20      477.22      478.23     29.96 o 
  -3   4  20      175.86      189.31     23.61 o 
  -2   4  20      180.29      147.29     25.76 o 
  -1   4  20       18.71       63.79     24.28 o 
   0   4  20      119.18      148.63     22.90 o 
   1   4  20       21.35       37.42     20.73 o 
   2   4  20      241.70      228.07     22.03 o 
   3   4  20      165.70      189.02     22.95 o 
   4   4  20      385.08      369.70     25.97 o 
   5   4  20      119.12      137.63     21.53 o 
   6   4  20      375.53      431.54     28.75 o 
  -5   5  20      168.33      214.04     22.74 o 
  -4   5  20     1191.77     1206.53     73.95 o 
  -3   5  20      468.00      529.60     30.80 o 
  -2   5  20      706.98      743.72     38.46 o 
  -1   5  20      168.20      250.75     24.90 o 
   0   5  20        1.12       15.45     22.01 o 
   1   5  20      280.30      376.48     25.55 o 
   2   5  20      625.46      647.08     32.51 o 
   3   5  20      427.21      513.33     28.73 o 
   4   5  20     1080.08     1149.46     50.75 o 
   5   5  20      136.17      160.25     26.97 o 
  -4   6  20      182.87      207.49     24.16 o 
  -3   6  20      243.09      240.49     25.18 o 
  -2   6  20      133.84      163.25     22.78 o 
  -1   6  20      415.56      421.30     29.18 o 
   0   6  20        6.30        4.48     23.17 o 
   1   6  20      451.64      501.00     29.15 o 
   2   6  20      182.40      204.49     23.92 o 
   3   6  20      197.79      215.13     27.77 o 
   4   6  20      207.99      226.86     27.50 o 
  -3   7  20     1493.39     1493.08    118.36 o 
  -2   7  20      202.25      211.68     22.19 o 
  -1   7  20      283.75      328.44     26.24 o 
   0   7  20       74.47      122.17     23.14 o 
   1   7  20      342.46      368.80     37.25 o 
   2   7  20      170.99      151.31     28.72 o 
   3   7  20     1545.15     1515.59    159.13 o 
   1   0  21     1390.78     1474.60     64.72 o 
   2   0  21       25.30       36.13     23.02 o 
   3   0  21       72.09       90.71     23.40 o 
   4   0  21       13.26       40.37     28.39 o 
  -4   1  21       44.15       48.99     28.32 o 
  -3   1  21       33.42       51.58     23.26 o 
  -2   1  21       77.81      136.74     23.76 o 
  -1   1  21      582.20      668.53     33.72 o 
   0   1  21      152.54      194.18     24.45 o 
   1   1  21      717.41      840.44     41.04 o 
   2   1  21       17.37       45.48     23.66 o 
   3   1  21       77.59      111.18     23.54 o 
   4   1  21       43.79       98.33     33.30 o 
  -3   2  21      128.50      158.50     25.77 o 
  -2   2  21      290.24      316.29     26.25 o 
  -1   2  21      648.19      683.90     31.79 o 
   0   2  21     1280.90     1418.74     63.17 o 
   1   2  21      604.48      609.38     31.16 o 
   2   2  21      326.17      381.06     26.34 o 
   3   2  21       63.13       81.35     23.77 o 
  -2   3  21      266.99      307.45     28.48 o 
  -1   3  21       32.23       42.11     22.91 o 
   0   3  21      538.51      582.91     30.15 o 
   1   3  21       99.00      112.07     23.59 o 
   2   3  21      368.85      391.92     26.53 o 
   3   3  21       53.11      100.23     40.82 o 
  -1   4  21       21.52        1.91     36.59 o 
   0   4  21     1561.25     1440.68     71.23 o 
   1   4  21       30.53       56.68     46.53 o 
                                                 
